# Supplementary material for: Bombyx Vasa sequesters transposon mRNAs in nuage via phase separation requiring RNA binding and self-association
Source: Nat Commun. 2023 Apr 7;14:1942. doi: 10.1038/s41467-023-37634-2 (PMC10081994; doi:10.1038/s41467-023-37634-2)
Supplement: Supplementary file 6 — Source Data [file 41467_2023_37634_MOESM6_ESM.xlsx]

## Sheet: Figure 2
Figure 2b						Figure 2g
	Total signal intensity						total signal intensity in a droplet
Time (sec)	Vasa body 1	Vasa body 2	Vasa body 1 + Vasa body 2	Fused Vasa body		ID of droplet	WT	RA			WT	RA
0	1056.39	1254.39	2310.79	NA		1	1034	490		Area / image	134.69x134.69 µm	134.69x134.69 µm
3	1031.39	1190.39	2221.79	NA		2	700	16130		The number of the images	3	5
6	1051.39	1397.39	2448.79	NA		3	1696	3169
9	975.393	1314.39	2289.79	NA		4	1125	2422			WT	RA
12	1037.39	1202.39	2239.79	NA		5	933	10190		median of total signal intensity in a droplet	2181	2379.5	p-value	0.658
15	1043.39	850.393	1893.79	NA		6	10600	4833
18	971.393	790.393	1761.79	NA		7	670	351
21	1017.39	848.393	1865.79	NA		8	1187	4840
24	910.393	874.393	1784.79	NA		9	563	3409
27	1243.39	1033.39	2276.79	NA		10	2635	726
30	NA	NA	NA	1725		11	229	11620
33	NA	NA	NA	2005		12	1072	584
36	NA	NA	NA	1924		13	4654	808
39	NA	NA	NA	2057		14	511	1135
42	NA	NA	NA	1964		15	289	16620
45	NA	NA	NA	1926		16	1131	887
48	NA	NA	NA	1968		17	24590	386
						18	1794	59250
						19	810	8318
						20	5363	7906
						21	1813	416
						22	937	11310
						23	2673	758
						24	221	6142
						25	768	577
						26	954	6649
						27	9285	1352
						28	6396	2119
						29	1562	2307
						30	2288	2059
						31	5060	1059
						32	366	2127
						33	944	425
						34	666	16940
						35	459	14880
						36	519	1323
						37	213	545
						38	11570	969
						39	1937	5948
						40	1148	1130
						41	4071	965
						42	420	1546
						43	528	997
						44	243	1567
						45	915	1710
						46	46640	374
						47	672	3579
						48	891	10640
						49	1075	975
						50	725	24370
						51	845	1245
						52	553	1442
						53	16120	1435
						54	1784	666
						55	10950	2197
						56	5870	929
						57	8633	1259
						58	1590	4412
						59	663	4661
						60	8487	4979
						61	2587	4650
						62	1179	1245
						63	9091	4923
						64	2121	414
						65	1016	293
						66	1446	641
						67	11730	11540
						68	2410	13750
						69	3235	15130
						70	408	5135
						71	1085	412
						72	58440	435
						73	3353	11800
						74	621	2936
						75	6992	21720
						76	19060	3787
						77	640	26600
						78	2808	46290
						79	1005	311
						80	2135	7978
						81	13320	2099
						82	5208	983
						83	8224	4587
						84	21380	23680
						85	3589	11870
						86	10290	6495
						87	5250	4027
						88	3949	45260
						89	3716	74180
						90	6142	11540
						91	897	1725
						92	8172	562
						93	17730	1072
						94	2049	1979
						95	4069	869
						96	1788	3560
						97	752	4577
						98	603	810
						99	31090	476
						100	2348	1489
						101	3961	6868
						102	467	4336
						103	8428	1796
						104	10820	7736
						105	1137	9195
						106	11630	826
						107	680	3407
						108	395	458
						109	6194	37620
						110	26240	2060
						111	11320	3497
						112	4756	478
						113	2672	4713
						114	2737	687
						115	13310	5491
						116	5020	6121
						117	2261	405
						118	5591	864
						119	54720	2966
						120	623	7867
						121	852	30660
						122	1841	4702
						123	22690	433
						124	2227	2439
						125	1089	24560
						126	670	1900
						127	21180	11280
						128	13020	40690
						129	4153	628
						130	570	8864
						131	3050	2572
						132	1590	531
						133	1209	2337
						134	12880	439
						135	57790	9032
						136	511	469
						137	2606	807
						138	652	9467
						139	4315	1981
						140	444	1755
						141	3358	2143
						142	27680	625
						143	3696	3501
						144	5242	2812
						145	756	20990
						146	3005	5623
						147	3918	4147
						148	1072	863
						149	2474	2307
						150	7254	2949
						151	410	22780
						152	956	4810
								528
								8753
								1202
								339
								2886
								696
								2791
								8060
								946
								3175
								2157
								3319
								7015
								3881
								482
								401
								2964
								809
								1149
								2150
								8560
								2152
								379
								547
								623
								1279
								3811
								23470
								363
								611
								11290
								5350
								1859
								5583
								7685
								8004
								341
								7679
								2708
								9788
								743
								1139
								358
								736
								7348
								2650
								39320
								547

## Sheet: Figure 3
Figure 3a										Figure 3b																				Figure 3c
	total signal intensity in a droplet									- ATP, -MgCl2										+ATP, +MgCl2											WT		EQ
ID of droplet	WT	RA			WT	RA					total signal intensity in a droplet				WT	EQ					total signal intensity in a droplet				WT	EQ				Time (sec)	Mean	SD	Mean	SD
1	2546000	475000		Area / image	89.79x89.79 µm	89.79x89.79 µm				ID of droplet	WT	EQ		Area / image	89.79x89.79 µm	89.79x89.79 µm				ID of droplet	WT	EQ		Area / image	89.79x89.79 µm	89.79x89.79 µm				-30	0.969959	0.0493766	0.987881	0.0138107
2	7305000	644200		The number of the images	5	5				1	784400	251600		The number of the images	3	3				1	1043000	912100		The number of the images	3	3				-20	1.0258	0.0252425	0.985475	0.0130703
3	155200	744700								2	105700	294400								2	256700	523600								-10	1.00424	0.0483392	1.02664	0.0182931
4	2289000	336000			WT	RA				3	794800	162500			WT	EQ				3	539200	206200			WT	EQ				0	0	0	0	0
5	205200	277100		median of total signal intensity in a droplet	1399000	436200	p-value	0.000156		4	381500	373500		median of total signal intensity in a droplet	523100	373500	p-value	0.204		4	377500	169900		median of total signal intensity in a droplet	360900	702100	p-value	0.00105		10	0.0576744	0.018786	0.00189333	0.00477168
6	722500	311600								5	993100	511200								5	1166000	2048000								20	0.0877671	0.0310972	0.0102757	0.00538921
7	1489000	277800								6	567300	792200								6	496400	803200								30	0.089904	0.0282446	0.0179213	0.00356492
8	408100	100000								7	612700	126200								7	778700	519600								40	0.109179	0.0449049	0.0139309	0.00833407
9	1241000	235400								8	560500	272800								8	301600	265300								50	0.12023	0.0387154	0.010649	0.014808
10	1998000	85910								9	146500	171500								9	415900	298700								60	0.133308	0.0332145	0.0228346	0.00801879
11	3837000	1660000								10	530200	980200								10	84480	762500								70	0.141389	0.0443023	0.0184207	0.0127693
12	595000	1184000								11	146400	940300								11	327600	411300								80	0.137906	0.0467248	0.0294603	0.00325731
13	1373000	1517000								12	824700	482100								12	751700	455000								90	0.157805	0.0456507	0.03077	0.00531112
14	3216000	262300								13	109800	613600								13	162900	1578000								100	0.16637	0.0558138	0.0341518	0.00570302
15	1161000	427500								14	1612000	358500								14	191400	137700								110	0.174012	0.0592795	0.0336882	0.0040264
16	190400	517600								15	578500	487000								15	1041000	1612000								120	0.178137	0.0631013	0.0389568	0.00335827
17	11230000	360100								16	614600	667900								16	220900	840200								130	0.181196	0.0532895	0.0346295	0.004358
18	1561000	1055000								17	747600	2234000								17	336500	101200								140	0.195548	0.0418212	0.0368084	0.00784225
19	1083000	123500								18	1797000	497900								18	307500	2825000								150	0.196746	0.0487154	0.0340802	0.00406383
20	612700	138800								19	255600	83580								19	818800	3969000								160	0.194962	0.0553918	0.0331703	0.00183297
21	2521000	510600								20	339400	243800								20	232600	5587000								170	0.19442	0.0479464	0.0307591	0.00408997
22	1794000	444900								21	244700	427200								21	76930	209600								180	0.184416	0.0780729	0.0300037	0.00818569
23	80430	462000								22	310100	312300								22	359500	414600
24	1037000	1572000								23	146700	250800								23	254800	1621000
25	472100	170800								24	803600	510200								24	1282000	2260000
26	1399000	79280								25	256300	379900								25	240900	2194000
27	200900	145300								26	2563000	558400								26	190000	702100
28	1477000	1618000								27	1846000	86290								27	187100	553800
29	500200	2221000								28	1288000	172000								28	379400	1186000
30	939800	123200								29	277600	130800								29	1114000	1026000
31	8740000	1182000								30	299500	944300								30	435700	1017000
32	1407000	161200								31	213200	137200								31	217100	1903000
33	8418000	3032000								32	702700	215000								32	123200	2585000
34	5974000	3272000								33	168500	242000								33	219900	97170
35	1767000									34	369900	988900								34	242200	2745000
36	957100									35	405300	1815000								35	1531000	1146000
37	2661000									36	306900	364200								36	279600	1216000
38	2339000									37	708700	655200								37	234800	229500
39	1353000									38	82330									38	4092000	699500
40	8081000									39	349100									39	423600	2404000
41	193600									40	594700									40	231700	1646000
42	351700									41	168500									41	214200	1468000
43	2589000									42	470600									42	331000	140400
44	4316000									43	818000									43	1052000	568200
45	2617000									44	2826000									44	760500	216700
46	152900									45	1802000									45	1599000	281400
47	1361000									46	516000									46	350400	220200
48	2446000																			47	457700	595500
49	6958000																			48	188200	1185000
50	662800																			49	852400	278200
51	872000																			50	87210	1784000
																				51	88390	101000
																				52	362300	86090
																				53	1519000	89140
																				54	3122000	679600
																				55	327900	5627000
																				56	399600	121900
																				57	659600	100900
																				58	1300000	489500
																				59	1472000	348000
																				60	385500	245900
																				61		1308000
																				62		3381000
																				63		3653000
																				64		2921000
																				65		314800
																				66		4631000
																				67		87700
																				68		1355000
																				69		2880000
																				70		1549000
																				71		550300
																				72		653900
																				73		1962000
																				74		348700
																				75		1360000
																				76		299800
																				77		115300
																				78		1015000
																				79		301300
																				80		313200
																				81		1598000
																				82		147400
																				83		961400
																				84		4570000
																				85		799900
																				86		284300
																				87		2693000
																				88		775200
																				89		290100
																				90		4272000
																				91		91650
																				92		196900
																				93		444900
																				94		860900
																				95		1490000
																				96		292100
																				97		442000
																				98		156200
																				99		91730
																				100		120900
																				101		2383000
																				102		1231000
																				103		599800
																				104		507200
																				105		121300
																				106		938300
																				107		868400
																				108		200100
																				109		760400
																				110		618000
																				111		726900
																				112		2283000
																				113		1076000
																				114		94770
																				115		442000
																				116		1067000
																				117		3301000
																				118		9937000
																				119		1967000
																				120		505500
																				121		282800
																				122		437500
																				123		226200
																				124		689300
																				125		153000
																				126		2492000
																				127		1725000
																				128		138600
																				129		398600
																				130		2993000
																				131		4336000
																				132		214700
																				133		665800
																				134		958100
																				135		477700
																				136		856700
																				137		392800
																				138		894100
																				139		837100
																				140		583000
																				141		382700
																				142		270700
																				143		678100
																				144		1067000
																				145		1016000
																				146		3265000
																				147		263900
																				148		1213000
																				149		2103000
																				150		396100
																				151		4740000
																				152		705900
																				153		382400
																				154		644200
																				155		1453000
																				156		616400
																				157		3638000
																				158		2710000
																				159		1584000
																				160		1814000
																				161		2854000
																				162		219100
																				163		2484000

## Sheet: Figure 4
Figure 4a												Figure 4b
BmVasa				DmVasa				Ddx4					Amino acid
amino acid number	amino acid	Disorder probability		amino acid number	amino acid	Disorder probability		amino acid number	amino acid	Disorder probability			R	K	E	D	F	Y	W	H	A	G	T	S	Q	N	L	I	V	M	P	C
1	M	0.93		1	M	0.89		1	M	0.93		BmVasa	20	3	13	16	2	3	1	4	1	38	2	7	2	7	2	1	5	1	6	1
2	D	0.92		2	S	0.85		2	G	0.93		DmVasa	35	2	23	21	8	3	2	1	5	64	2	7	4	9	3	4	5	1	1	0
3	D	0.88		3	D	0.83		3	D	0.91		Ddx4	24	8	18	18	14	5	3	2	6	44	8	33	2	20	5	3	4	6	9	4
4	D	0.92		4	D	0.84		4	E	0.87
5	W	0.86		5	W	0.8		5	D	0.8
6	D	0.89		6	D	0.79		6	W	0.84
7	D	0.89		7	D	0.71		7	E	0.84
8	S	0.92		8	E	0.79		8	A	0.95
9	C	0.89		9	P	0.66		9	E	0.94
10	E	0.85		10	I	0.62		10	I	0.93
11	A	0.9		11	V	0.69		11	N	0.89
12	V	0.84		12	D	0.71		12	P	0.82
13	V	0.9		13	T	0.77		13	H	0.84
14	V	0.92		14	R	0.74		14	M	0.9
15	P	0.9		15	G	0.68		15	S	0.94
16	P	0.87		16	A	0.58		16	S	0.94
17	P	0.88		17	R	0.51		17	Y	0.93
18	P	0.93		18	G	0.73		18	V	0.89
19	L	0.89		19	G	0.63		19	P	0.88
20	Q	0.95		20	D	0.65		20	I	0.92
21	N	0.96		21	W	0.71		21	F	0.95
22	H	0.97		22	S	0.63		22	E	0.96
23	D	0.97		23	D	0.68		23	K	0.96
24	S	0.97		24	D	0.59		24	D	0.96
25	V	0.97		25	E	0.69		25	R	0.96
26	D	0.97		26	D	0.63		26	Y	0.97
27	E	0.97		27	T	0.58		27	S	0.97
28	G	0.97		28	A	0.5		28	G	0.97
29	H	0.97		29	K	0.45		29	E	0.97
30	S	0.96		30	S	0.51		30	N	0.97
31	L	0.96		31	F	0.38		31	G	0.97
32	S	0.96		32	S	0.48		32	D	0.97
33	R	0.96		33	G	0.46		33	N	0.97
34	G	0.95		34	E	0.45		34	F	0.97
35	R	0.95		35	A	0.49		35	N	0.98
36	G	0.95		36	E	0.44		36	R	0.98
37	F	0.95		37	G	0.48		37	T	0.98
38	P	0.95		38	D	0.49		38	P	0.98
39	S	0.94		39	G	0.54		39	A	0.97
40	F	0.94		40	V	0.53		40	S	0.96
41	N	0.94		41	G	0.58		41	S	0.97
42	E	0.95		42	G	0.52		42	S	0.97
43	D	0.94		43	S	0.54		43	E	0.97
44	D	0.93		44	G	0.54		44	M	0.97
45	E	0.93		45	G	0.47		45	D	0.97
46	K	0.93		46	E	0.48		46	D	0.97
47	E	0.94		47	G	0.48		47	G	0.96
48	N	0.95		48	G	0.54		48	P	0.97
49	G	0.96		49	G	0.5		49	S	0.96
50	Y	0.95		50	Y	0.43		50	R	0.97
51	G	0.94		51	Q	0.44		51	R	0.96
52	E	0.94		52	G	0.44		52	D	0.97
53	R	0.93		53	G	0.4		53	H	0.97
54	R	0.94		54	N	0.36		54	F	0.96
55	G	0.95		55	R	0.39		55	M	0.97
56	R	0.95		56	D	0.38		56	K	0.96
57	G	0.95		57	V	0.38		57	S	0.97
58	G	0.95		58	F	0.39		58	G	0.97
59	R	0.95		59	G	0.36		59	F	0.97
60	G	0.96		60	R	0.32		60	A	0.96
61	G	0.96		61	I	0.28		61	S	0.96
62	G	0.96		62	G	0.3		62	G	0.97
63	R	0.96		63	G	0.26		63	R	0.97
64	G	0.95		64	G	0.23		64	N	0.97
65	R	0.95		65	R	0.25		65	F	0.96
66	G	0.96		66	G	0.28		66	G	0.96
67	G	0.95		67	G	0.25		67	N	0.95
68	R	0.95		68	G	0.21		68	R	0.95
69	G	0.96		69	A	0.29		69	D	0.95
70	G	0.95		70	G	0.3		70	A	0.94
71	R	0.95		71	G	0.28		71	G	0.94
72	G	0.96		72	Y	0.27		72	E	0.94
73	G	0.97		73	R	0.25		73	C	0.94
74	S	0.97		74	G	0.23		74	N	0.94
75	R	0.96		75	G	0.21		75	K	0.94
76	E	0.96		76	N	0.22		76	R	0.94
77	Q	0.96		77	R	0.21		77	D	0.92
78	H	0.96		78	D	0.2		78	N	0.92
79	S	0.96		79	G	0.21		79	T	0.92
80	D	0.96		80	G	0.2		80	S	0.91
81	Y	0.95		81	G	0.2		81	T	0.9
82	E	0.96		82	F	0.2		82	M	0.89
83	T	0.97		83	H	0.24		83	G	0.89
84	N	0.97		84	G	0.28		84	G	0.88
85	G	0.96		85	G	0.34		85	F	0.88
86	D	0.96		86	R	0.31		86	G	0.89
87	H	0.97		87	R	0.35		87	V	0.89
88	D	0.97		88	E	0.39		88	G	0.88
89	D	0.98		89	G	0.4		89	K	0.87
90	R	0.97		90	E	0.46		90	S	0.89
91	G	0.97		91	R	0.48		91	F	0.89
92	R	0.98		92	D	0.48		92	G	0.89
93	G	0.98		93	F	0.44		93	N	0.91
94	E	0.98		94	R	0.45		94	R	0.92
95	R	0.98		95	G	0.55		95	G	0.9
96	G	0.98		96	G	0.57		96	F	0.9
97	R	0.98		97	E	0.59		97	S	0.92
98	G	0.98		98	G	0.65		98	N	0.92
99	R	0.98		99	G	0.63		99	S	0.94
100	G	0.98		100	F	0.65		100	R	0.96
101	R	0.97		101	R	0.73		101	F	0.96
102	G	0.97		102	G	0.76		102	E	0.96
103	G	0.97		103	G	0.76		103	D	0.95
104	R	0.97		104	Q	0.71		104	G	0.95
105	G	0.97		105	G	0.73		105	D	0.94
106	G	0.97		106	G	0.67		106	S	0.95
107	G	0.97		107	S	0.69		107	S	0.97
108	R	0.97		108	R	0.71		108	G	0.96
109	G	0.96		109	G	0.76		109	F	0.96
110	G	0.96		110	G	0.78		110	W	0.96
111	G	0.96		111	Q	0.73		111	R	0.96
112	G	0.96		112	G	0.79		112	E	0.96
113	G	0.97		113	G	0.8		113	S	0.97
114	G	0.97		114	S	0.83		114	S	0.96
115	G	0.98		115	R	0.87		115	N	0.94
116	D	0.98		116	G	0.87		116	D	0.94
117	R	0.98		117	G	0.86		117	C	0.95
118	N	0.97		118	Q	0.82		118	E	0.96
119	D	0.97		119	G	0.82		119	D	0.94
120	Y	0.96		120	G	0.78		120	N	0.94
121	E	0.96		121	F	0.73		121	P	0.94
122	D	0.94		122	R	0.8		122	T	0.93
123	N	0.91		123	G	0.79		123	R	0.91
124	E	0.87		124	G	0.76		124	N	0.91
125	I	0.83		125	E	0.76		125	R	0.9
126	G	0.77		126	G	0.76		126	G	0.88
127	E	0.76		127	G	0.74		127	F	0.88
128	N	0.67		128	F	0.75		128	S	0.91
129	G	0.57		129	R	0.83		129	K	0.91
130	E	0.48		130	G	0.82		130	R	0.9
131	T	0.37		131	R	0.81		131	G	0.89
132	K	0.28		132	L	0.82		132	G	0.89
133	K	0.26		133	Y	0.82		133	Y	0.89
134	P	0.23		134	E	0.8		134	R	0.9
135	V	0.18		135	N	0.81		135	D	0.93
136	T	0.16		136	E	0.87		136	G	0.93
137	Y	0.15		137	D	0.84		137	N	0.93
138	V	0.12		138	G	0.87		138	N	0.94
139	P	0.11		139	D	0.89		139	S	0.94
140	P	0.08		140	E	0.92		140	E	0.94
141	E	0.11		141	R	0.94		141	A	0.95
142	P	0.1		142	R	0.95		142	S	0.97
143	T	0.11		143	G	0.95		143	G	0.96
144	N	0.16		144	R	0.95		144	P	0.97
145	D	0.15		145	L	0.96		145	Y	0.97
146	E	0.18		146	D	0.95		146	R	0.96
147	T	0.21		147	R	0.97		147	R	0.96
148	E	0.28		148	E	0.97		148	G	0.97
149	I	0.25		149	E	0.98		149	G	0.98
150	F	0.23		150	R	0.98		150	R	0.97
151	S	0.25		151	G	0.98		151	G	0.97
152	S	0.21		152	G	0.98		152	S	0.97
153	T	0.22		153	E	0.98		153	F	0.97
154	I	0.21		154	R	0.98		154	R	0.97
155	S	0.24		155	R	0.98		155	G	0.97
156	S	0.19		156	G	0.98		156	C	0.97
157	G	0.17		157	R	0.97		157	R	0.96
158	I	0.18		158	L	0.98		158	G	0.96
159	N	0.15		159	D	0.98		159	G	0.96
160	F	0.13		160	R	0.98		160	F	0.97
161	D	0.14		161	E	0.98		161	G	0.97
162	K	0.12		162	E	0.98		162	L	0.97
163	F	0.07		163	R	0.99		163	G	0.97
164	D	0.06		164	G	0.99		164	S	0.97
165	H	0.04		165	G	0.99		165	P	0.97
166	I	0.03		166	E	0.99		166	N	0.96
167	A	0.02		167	R	0.99		167	N	0.96
168	V	0.02		168	G	0.99		168	D	0.96
169	K	0.02		169	E	0.99		169	L	0.95
170	V	0.02		170	R	0.98		170	D	0.95
171	S	0.02		171	G	0.98		171	P	0.96
172	G	0.02		172	D	0.98		172	D	0.96
173	E	0.02		173	G	0.97		173	E	0.96
174	N	0.02		174	G	0.97		174	C	0.96
175	P	0.01		175	F	0.97		175	M	0.97
176	P	0.02		176	A	0.96		176	Q	0.96
177	R	0.02		177	R	0.96		177	R	0.95
178	P	0.02		178	R	0.96		178	T	0.95
179	I	0.01		179	R	0.95		179	G	0.95
180	E	0.01		180	R	0.95		180	G	0.94
181	S	0.01		181	N	0.95		181	L	0.94
182	F	0.01		182	E	0.95		182	F	0.95
183	E	0.02		183	D	0.96		183	G	0.94
184	T	0.01		184	D	0.96		184	S	0.94
185	A	0.01		185	I	0.95		185	R	0.94
186	N	0.01		186	N	0.96		186	R	0.93
187	L	0.01		187	N	0.96		187	P	0.91
188	R	0.01		188	N	0.95		188	V	0.92
189	K	0.01		189	N	0.93		189	L	0.93
190	Y	0.01		190	N	0.91		190	S	0.93
191	V	0.01		191	I	0.9		191	G	0.93
192	L	0.01		192	V	0.87		192	T	0.93
193	D	0.01		193	E	0.86		193	G	0.94
194	N	0.01		194	D	0.82		194	N	0.93
195	V	0.01		195	V	0.81		195	G	0.94
196	L	0.01		196	E	0.81		196	D	0.95
197	K	0.01		197	R	0.76		197	T	0.96
198	A	0.01		198	K	0.78		198	S	0.96
199	G	0.02		199	R	0.74		199	Q	0.97
200	Y	0.03		200	E	0.71		200	S	0.97
201	R	0.03		201	F	0.76		201	R	0.97
202	K	0.04		202	Y	0.77		202	S	0.98
203	P	0.06		203	I	0.73		203	G	0.98
204	T	0.07		204	P	0.7		204	S	0.98
205	P	0.07		205	P	0.7		205	G	0.98
206	I	0.13		206	E	0.61		206	S	0.98
207	Q	0.11		207	P	0.59		207	E	0.98
208	K	0.11		208	S	0.66		208	R	0.97
209	N	0.11		209	N	0.77		209	G	0.97
210	A	0.11		210	D	0.73		210	G	0.97
211	I	0.11		211	A	0.68		211	Y	0.96
212	P	0.08		212	I	0.68		212	K	0.96
213	I	0.06		213	E	0.64		213	G	0.95
214	I	0.04		214	I	0.63		214	L	0.95
215	M	0.03		215	F	0.63		215	N	0.94
216	S	0.04		216	S	0.6		216	E	0.95
217	G	0.03		217	S	0.45		217	E	0.93
218	R	0.04		218	G	0.34		218	V	0.93
219	D	0.05		219	I	0.25		219	I	0.94
220	L	0.05		220	A	0.21		220	T	0.94
221	M	0.08		221	S	0.17		221	G	0.93
222	G	0.12		222	G	0.14		222	S	0.92
223	C	0.29		223	I	0.13		223	G	0.93
224	A	0.22		224	H	0.11		224	K	0.92
225	Q	0.19		225	F	0.09		225	N	0.92
226	T	0.17		226	S	0.07		226	S	0.92
227	G	0.14		227	K	0.05		227	W	0.92
228	S	0.15		228	Y	0.05		228	K	0.91
229	G	0.13		229	N	0.05		229	S	0.92
230	K	0.12		230	N	0.07		230	E	0.91
231	T	0.08		231	I	0.07		231	A	0.88
232	A	0.06		232	P	0.07		232	E	0.8
233	A	0.04		233	V	0.09		233	G	0.7
234	F	0.04		234	K	0.06		234	G	0.65
235	L	0.03		235	V	0.08		235	E	0.62
236	V	0.02		236	T	0.08		236	S	0.61
237	P	0.01		237	G	0.09		237	S	0.54
238	I	0.01		238	S	0.07		238	D	0.47
239	I	0.01		239	D	0.07		239	T	0.36
240	N	0.02		240	V	0.06		240	Q	0.23
241	M	0.03		241	P	0.04		241	G	0.17
242	L	0.04		242	Q	0.04		242	P	0.17
243	L	0.05		243	P	0.04		243	K	0.15
244	Q	0.06		244	I	0.04		244	V	0.13
245	D	0.09		245	Q	0.03		245	T	0.13
246	P	0.16		246	H	0.02		246	Y	0.13
247	K	0.19		247	F	0.02		247	I	0.12
248	D	0.2		248	T	0.02		248	P	0.13
249	L	0.23		249	S	0.01		249	P	0.19
250	I	0.28		250	A	0.01		250	P	0.17
251	S	0.28		251	D	0.01		251	P	0.18
252	E	0.25		252	L	0.01		252	P	0.25
253	N	0.25		253	R	0.01		253	E	0.26
254	G	0.21		254	D	0.01		254	D	0.21
255	C	0.18		255	I	0.01		255	E	0.26
256	A	0.1		256	I	0.01		256	D	0.26
257	Q	0.05		257	I	0.01		257	S	0.26
258	P	0.04		258	D	0.01		258	I	0.23
259	Q	0.02		259	N	0.01		259	F	0.23
260	V	0.02		260	V	0.01		260	A	0.21
261	I	0.01		261	N	0.01		261	H	0.2
262	I	0.01		262	K	0.01		262	Y	0.19
263	V	0.01		263	S	0.02		263	Q	0.14
264	S	0.01		264	G	0.03		264	T	0.1
265	P	0.03		265	Y	0.05		265	G	0.07
266	T	0.03		266	K	0.05		266	I	0.07
267	R	0.04		267	I	0.07		267	N	0.06
268	E	0.05		268	P	0.09		268	F	0.05
269	L	0.07		269	T	0.13		269	D	0.05
270	T	0.06		270	P	0.13		270	K	0.04
271	L	0.06		271	I	0.18		271	Y	0.03
272	Q	0.09		272	Q	0.17		272	D	0.03
273	I	0.06		273	K	0.15		273	T	0.04
274	F	0.05		274	C	0.14		274	I	0.04
275	N	0.05		275	S	0.13		275	L	0.04
276	E	0.04		276	I	0.14		276	V	0.04
277	A	0.04		277	P	0.12		277	E	0.03
278	R	0.04		278	V	0.1		278	V	0.03
279	K	0.04		279	I	0.06		279	S	0.02
280	F	0.02		280	S	0.04		280	G	0.02
281	S	0.02		281	S	0.05		281	H	0.02
282	Y	0.01		282	G	0.04		282	D	0.02
283	G	0.01		283	R	0.03		283	A	0.02
284	S	0.01		284	D	0.03		284	P	0.02
285	V	0.01		285	L	0.04		285	P	0.02
286	L	0.01		286	M	0.06		286	A	0.02
287	K	0.01		287	A	0.08		287	I	0.02
288	V	0.01		288	C	0.19		288	L	0.02
289	A	0.01		289	A	0.14		289	T	0.02
290	V	0.01		290	Q	0.12		290	F	0.02
291	A	0.02		291	T	0.12		291	E	0.02
292	Y	0.02		292	G	0.11		292	E	0.02
293	G	0.03		293	S	0.11		293	A	0.02
294	G	0.04		294	G	0.1		294	N	0.02
295	T	0.04		295	K	0.12		295	L	0.01
296	A	0.06		296	T	0.08		296	C	0.01
297	V	0.05		297	A	0.06		297	Q	0.01
298	R	0.07		298	A	0.05		298	T	0.01
299	H	0.06		299	F	0.05		299	L	0.01
300	Q	0.06		300	L	0.04		300	N	0.01
301	G	0.07		301	L	0.02		301	N	0.01
302	D	0.06		302	P	0.02		302	N	0.01
303	N	0.08		303	I	0.02		303	I	0.01
304	I	0.06		304	L	0.02		304	A	0.01
305	A	0.05		305	S	0.03		305	K	0.01
306	R	0.03		306	K	0.05		306	A	0.01
307	G	0.02		307	L	0.05		307	G	0.01
308	C	0.01		308	L	0.06		308	Y	0.01
309	H	0.01		309	E	0.07		309	T	0.02
310	I	0.01		310	D	0.08		310	K	0.02
311	L	0.01		311	P	0.1		311	L	0.03
312	V	0.01		312	H	0.12		312	T	0.03
313	A	0.01		313	E	0.12		313	P	0.03
314	T	0.01		314	L	0.13		314	V	0.04
315	P	0.01		315	E	0.11		315	Q	0.04
316	G	0.01		316	L	0.11		316	K	0.05
317	R	0.03		317	G	0.08		317	Y	0.05
318	L	0.03		318	R	0.07		318	S	0.05
319	H	0.03		319	P	0.04		319	I	0.04
320	D	0.04		320	Q	0.02		320	P	0.03
321	F	0.04		321	V	0.02		321	I	0.02
322	V	0.03		322	V	0.01		322	I	0.02
323	E	0.03		323	I	0.01		323	L	0.01
324	R	0.03		324	V	0.01		324	A	0.02
325	N	0.02		325	S	0.01		325	G	0.01
326	R	0.01		326	P	0.02		326	R	0.02
327	V	0.01		327	T	0.02		327	D	0.03
328	S	0.01		328	R	0.02		328	L	0.04
329	F	0.01		329	E	0.03		329	M	0.06
330	G	0.01		330	L	0.05		330	A	0.09
331	S	0.01		331	A	0.04		331	C	0.22
332	V	0.01		332	I	0.04		332	A	0.15
333	R	0.01		333	Q	0.05		333	Q	0.16
334	F	0.01		334	I	0.04		334	T	0.14
335	V	0.01		335	F	0.03		335	G	0.13
336	V	0.01		336	N	0.03		336	S	0.15
337	L	0.02		337	E	0.03		337	G	0.13
338	D	0.03		338	A	0.03		338	K	0.14
339	E	0.07		339	R	0.03		339	T	0.08
340	A	0.1		340	K	0.03		340	A	0.05
341	D	0.16		341	F	0.02		341	A	0.04
342	R	0.23		342	A	0.02		342	F	0.03
343	M	0.41		343	F	0.01		343	L	0.02
344	L	0.44		344	E	0.01		344	L	0.01
345	D	0.47		345	S	0.01		345	P	0.01
346	M	0.38		346	Y	0.01		346	I	0.01
347	G	0.25		347	L	0.01		347	L	0.01
348	F	0.3		348	K	0.01		348	A	0.02
349	M	0.25		349	I	0.01		349	H	0.03
350	P	0.28		350	G	0.01		350	M	0.04
351	S	0.32		351	I	0.01		351	M	0.05
352	I	0.34		352	V	0.01		352	H	0.06
353	E	0.25		353	Y	0.01		353	D	0.08
354	K	0.18		354	G	0.02		354	G	0.14
355	M	0.17		355	G	0.03		355	I	0.23
356	M	0.12		356	T	0.03		356	T	0.25
357	L	0.13		357	S	0.05		357	A	0.28
358	H	0.12		358	F	0.05		358	S	0.32
359	P	0.11		359	R	0.06		359	R	0.37
360	T	0.08		360	H	0.06		360	F	0.33
361	M	0.06		361	Q	0.07		361	K	0.3
362	V	0.08		362	N	0.07		362	E	0.27
363	E	0.05		363	E	0.06		363	L	0.2
364	T	0.03		364	C	0.08		364	Q	0.12
365	T	0.03		365	I	0.05		365	E	0.06
366	K	0.02		366	T	0.04		366	P	0.03
367	R	0.02		367	R	0.03		367	E	0.02
368	Q	0.02		368	G	0.02		368	C	0.02
369	T	0.01		369	C	0.01		369	I	0.01
370	L	0.01		370	H	0.01		370	I	0.01
371	M	0.01		371	V	0.01		371	V	0.01
372	F	0.01		372	V	0.01		372	A	0.01
373	S	0.02		373	I	0.01		373	P	0.02
374	A	0.02		374	A	0.01		374	T	0.02
375	T	0.06		375	T	0.01		375	R	0.02
376	F	0.05		376	P	0.01		376	E	0.03
377	P	0.03		377	G	0.01		377	L	0.04
378	E	0.02		378	R	0.01		378	V	0.05
379	D	0.02		379	L	0.01		379	N	0.06
380	I	0.02		380	L	0.02		380	Q	0.08
381	Q	0.02		381	D	0.03		381	I	0.06
382	H	0.01		382	F	0.04		382	Y	0.05
383	L	0.01		383	V	0.04		383	L	0.04
384	A	0.01		384	D	0.03		384	E	0.04
385	G	0.01		385	R	0.03		385	A	0.03
386	R	0.01		386	T	0.02		386	R	0.03
387	F	0.01		387	F	0.02		387	K	0.03
388	L	0.01		388	I	0.02		388	F	0.02
389	N	0.01		389	T	0.01		389	S	0.02
390	N	0.01		390	F	0.01		390	F	0.01
391	Y	0.01		391	E	0.01		391	G	0.01
392	L	0.01		392	D	0.01		392	T	0.01
393	F	0.01		393	T	0.01		393	C	0.01
394	V	0.01		394	R	0.01		394	V	0.01
395	A	0.01		395	F	0.01		395	R	0.01
396	V	0.01		396	V	0.01		396	A	0.01
397	G	0.01		397	V	0.01		397	V	0.01
398	I	0.01		398	L	0.02		398	V	0.01
399	V	0.01		399	D	0.04		399	I	0.01
400	G	0.01		400	E	0.06		400	Y	0.01
401	G	0.01		401	A	0.09		401	G	0.02
402	A	0.01		402	D	0.1		402	G	0.02
403	S	0.01		403	R	0.16		403	T	0.02
404	T	0.01		404	M	0.27		404	Q	0.03
405	D	0.01		405	L	0.34		405	L	0.03
406	V	0.01		406	D	0.4		406	G	0.04
407	E	0.01		407	M	0.31		407	H	0.04
408	Q	0.02		408	G	0.25		408	S	0.04
409	I	0.02		409	F	0.2		409	I	0.04
410	F	0.03		410	S	0.25		410	R	0.04
411	I	0.03		411	E	0.28		411	Q	0.06
412	E	0.05		412	D	0.28		412	I	0.04
413	V	0.05		413	M	0.27		413	V	0.03
414	T	0.05		414	R	0.21		414	Q	0.02
415	K	0.04		415	R	0.16		415	G	0.01
416	Y	0.04		416	I	0.12		416	C	0.01
417	E	0.04		417	M	0.11		417	N	0.01
418	K	0.04		418	T	0.1		418	I	0.01
419	R	0.04		419	H	0.08		419	L	0.01
420	N	0.03		420	V	0.06		420	C	0.01
421	S	0.03		421	T	0.06		421	A	0.01
422	L	0.03		422	M	0.05		422	T	0.01
423	K	0.03		423	R	0.03		423	P	0.01
424	Q	0.02		424	P	0.03		424	G	0.01
425	L	0.02		425	E	0.03		425	R	0.01
426	I	0.02		426	H	0.02		426	L	0.01
427	E	0.02		427	Q	0.03		427	M	0.01
428	E	0.02		428	T	0.04		428	D	0.02
429	N	0.02		429	L	0.04		429	I	0.02
430	D	0.02		430	M	0.04		430	I	0.02
431	G	0.02		431	F	0.04		431	G	0.03
432	K	0.01		432	S	0.04		432	K	0.03
433	R	0.01		433	A	0.04		433	E	0.02
434	I	0.01		434	T	0.06		434	K	0.02
435	L	0.01		435	F	0.04		435	I	0.01
436	V	0.01		436	P	0.03		436	G	0.01
437	F	0.01		437	E	0.02		437	L	0.01
438	V	0.01		438	E	0.01		438	K	0.01
439	E	0.01		439	I	0.01		439	Q	0.01
440	T	0.01		440	Q	0.01		440	I	0.01
441	K	0.01		441	R	0.01		441	K	0.01
442	R	0.01		442	M	0.01		442	Y	0.01
443	N	0.01		443	A	0.01		443	L	0.01
444	A	0.01		444	G	0.01		444	V	0.01
445	D	0.01		445	E	0.01		445	L	0.02
446	F	0.01		446	F	0.01		446	D	0.03
447	I	0.01		447	L	0.01		447	E	0.07
448	A	0.01		448	K	0.01		448	A	0.1
449	A	0.01		449	N	0.01		449	D	0.15
450	M	0.01		450	Y	0.01		450	R	0.21
451	L	0.01		451	V	0.01		451	M	0.36
452	S	0.01		452	F	0.01		452	L	0.34
453	E	0.01		453	V	0.01		453	D	0.37
454	Q	0.01		454	A	0.01		454	M	0.31
455	Q	0.01		455	I	0.01		455	G	0.24
456	L	0.02		456	G	0.01		456	F	0.22
457	L	0.03		457	I	0.02		457	G	0.2
458	T	0.04		458	V	0.02		458	P	0.2
459	S	0.07		459	G	0.02		459	E	0.2
460	S	0.15		460	G	0.02		460	M	0.23
461	I	0.21		461	A	0.02		461	K	0.19
462	H	0.29		462	C	0.02		462	K	0.16
463	G	0.33		463	S	0.02		463	L	0.12
464	D	0.44		464	D	0.02		464	I	0.1
465	R	0.37		465	V	0.02		465	S	0.1
466	M	0.34		466	K	0.02		466	C	0.09
467	Q	0.29		467	Q	0.02		467	P	0.1
468	R	0.26		468	T	0.02		468	G	0.08
469	E	0.4		469	I	0.03		469	M	0.07
470	R	0.42		470	Y	0.03		470	P	0.07
471	E	0.46		471	E	0.04		471	S	0.05
472	E	0.34		472	V	0.06		472	K	0.04
473	A	0.3		473	N	0.05		473	E	0.03
474	L	0.19		474	K	0.05		474	Q	0.02
475	Q	0.14		475	Y	0.06		475	R	0.01
476	N	0.12		476	A	0.06		476	Q	0.01
477	F	0.07		477	K	0.05		477	T	0.01
478	K	0.04		478	R	0.05		478	L	0.01
479	S	0.02		479	S	0.04		479	M	0.01
480	G	0.02		480	K	0.03		480	F	0.02
481	K	0.01		481	L	0.03		481	S	0.02
482	H	0.01		482	I	0.03		482	A	0.02
483	C	0.01		483	E	0.02		483	T	0.04
484	I	0.01		484	I	0.02		484	F	0.03
485	L	0.01		485	L	0.02		485	P	0.02
486	V	0.01		486	S	0.02		486	E	0.01
487	A	0.01		487	E	0.01		487	E	0.01
488	T	0.01		488	Q	0.01		488	I	0.01
489	A	0.01		489	A	0.01		489	Q	0.01
490	V	0.01		490	D	0.01		490	R	0.01
491	A	0.01		491	G	0.01		491	L	0.01
492	A	0.01		492	T	0.01		492	A	0.01
493	R	0.01		493	I	0.01		493	A	0.01
494	G	0.01		494	V	0.01		494	E	0.01
495	L	0.01		495	F	0.01		495	F	0.01
496	D	0.01		496	V	0.01		496	L	0.01
497	I	0.01		497	E	0.01		497	K	0.01
498	K	0.01		498	T	0.01		498	S	0.01
499	N	0.01		499	K	0.01		499	N	0.01
500	V	0.01		500	R	0.01		500	Y	0.01
501	D	0.01		501	G	0.01		501	L	0.01
502	I	0.01		502	A	0.01		502	F	0.01
503	V	0		503	D	0.01		503	V	0.01
504	V	0		504	F	0.02		504	A	0.01
505	N	0		505	L	0.02		505	V	0.01
506	Y	0.01		506	A	0.02		506	G	0.01
507	D	0.01		507	S	0.02		507	Q	0.01
508	L	0.01		508	F	0.01		508	V	0.02
509	P	0.01		509	L	0.01		509	G	0.02
510	K	0.01		510	S	0.01		510	G	0.03
511	S	0.01		511	E	0.01		511	A	0.03
512	I	0.01		512	K	0.01		512	C	0.03
513	D	0.02		513	E	0.01		513	R	0.02
514	E	0.03		514	F	0.02		514	D	0.02
515	Y	0.05		515	P	0.02		515	V	0.02
516	V	0.06		516	T	0.03		516	Q	0.03
517	H	0.15		517	T	0.04		517	Q	0.03
518	R	0.1		518	S	0.08		518	T	0.05
519	I	0.07		519	I	0.1		519	V	0.06
520	G	0.07		520	H	0.14		520	L	0.07
521	R	0.09		521	G	0.18		521	Q	0.11
522	T	0.08		522	D	0.26		522	V	0.1
523	G	0.07		523	R	0.25		523	G	0.11
524	R	0.09		524	L	0.24		524	Q	0.1
525	V	0.05		525	Q	0.19		525	F	0.11
526	G	0.03		526	S	0.14		526	S	0.11
527	N	0.02		527	Q	0.2		527	K	0.13
528	R	0.02		528	R	0.23		528	R	0.13
529	G	0.01		529	E	0.2		529	E	0.11
530	K	0.01		530	Q	0.16		530	K	0.11
531	A	0.01		531	A	0.17		531	L	0.1
532	V	0.01		532	L	0.11		532	V	0.09
533	S	0.01		533	R	0.07		533	E	0.08
534	F	0.01		534	D	0.06		534	I	0.08
535	Y	0.01		535	F	0.05		535	L	0.06
536	D	0.01		536	K	0.03		536	R	0.05
537	S	0.01		537	N	0.02		537	N	0.05
538	D	0.01		538	G	0.01		538	I	0.05
539	Q	0.01		539	S	0.01		539	G	0.04
540	D	0.01		540	M	0.01		540	D	0.03
541	L	0.01		541	K	0.01		541	E	0.02
542	A	0.01		542	V	0.01		542	R	0.01
543	L	0.01		543	L	0.01		543	T	0.01
544	V	0.01		544	I	0.01		544	M	0.01
545	A	0.01		545	A	0.01		545	V	0.01
546	D	0.01		546	T	0.01		546	F	0.01
547	L	0.01		547	S	0.01		547	V	0.01
548	S	0.01		548	V	0.01		548	E	0.01
549	K	0.01		549	A	0.01		549	T	0.01
550	I	0.02		550	S	0.01		550	K	0.01
551	L	0.03		551	R	0.01		551	K	0.01
552	R	0.03		552	G	0.01		552	K	0.01
553	Q	0.06		553	L	0.01		553	A	0.01
554	A	0.08		554	D	0.01		554	D	0.01
555	D	0.07		555	I	0.01		555	F	0.01
556	Q	0.08		556	K	0.01		556	I	0.01
557	S	0.08		557	N	0.01		557	A	0.01
558	V	0.15		558	I	0.01		558	T	0.01
559	P	0.12		559	K	0.01		559	F	0.01
560	D	0.17		560	H	0.01		560	L	0.01
561	F	0.2		561	V	0		561	C	0.01
562	L	0.18		562	I	0		562	Q	0.01
563	K	0.26		563	N	0.01		563	E	0.01
564	G	0.25		564	Y	0.01		564	K	0.01
565	G	0.36		565	D	0.01		565	I	0.02
566	G	0.27		566	M	0.01		566	S	0.03
567	T	0.37		567	P	0.01		567	T	0.05
568	A	0.39		568	S	0.01		568	T	0.09
569	T	0.45		569	K	0.01		569	S	0.2
570	F	0.52		570	I	0.01		570	I	0.23
571	K	0.62		571	D	0.01		571	H	0.3
572	G	0.7		572	D	0.02		572	G	0.43
573	N	0.59		573	Y	0.03		573	D	0.5
574	K	0.63		574	V	0.04		574	R	0.48
575	Y	0.66		575	H	0.11		575	E	0.46
576	G	0.76		576	R	0.08		576	Q	0.43
577	G	0.84		577	I	0.06		577	R	0.37
578	S	0.86		578	G	0.06		578	E	0.52
579	D	0.85		579	R	0.07		579	R	0.67
580	V	0.86		580	T	0.06		580	E	0.54
581	R	0.84		581	G	0.06		581	Q	0.46
582	N	0.84		582	R	0.07		582	A	0.39
583	F	0.86		583	V	0.04		583	L	0.29
584	N	0.88		584	G	0.03		584	G	0.21
585	N	0.89		585	N	0.02		585	D	0.18
586	A	0.88		586	N	0.02		586	F	0.13
587	N	0.91		587	G	0.01		587	R	0.08
588	T	0.9		588	R	0.01		588	F	0.04
589	A	0.91		589	A	0.01		589	G	0.03
590	V	0.95		590	T	0.01		590	K	0.02
591	V	0.97		591	S	0.01		591	C	0.01
592	D	0.97		592	F	0.01		592	P	0.01
593	Q	0.97		593	F	0.01		593	V	0.01
594	G	0.97		594	D	0.01		594	L	0.01
595	Q	0.96		595	P	0.01		595	V	0.01
596	E	0.96		596	E	0.01		596	A	0.01
597	P	0.96		597	K	0.01		597	T	0.01
598	E	0.95		598	D	0.01		598	S	0.01
599	E	0.95		599	R	0.01		599	V	0.01
600	E	0.95		600	A	0.01		600	A	0.01
601	W	0.95		601	I	0.01		601	A	0.01
				602	A	0.01		602	R	0.01
				603	A	0.01		603	G	0.01
				604	D	0.01		604	L	0.01
				605	L	0.01		605	D	0.01
				606	V	0.01		606	I	0.01
				607	K	0.01		607	E	0
				608	I	0.02		608	N	0
				609	L	0.02		609	V	0
				610	E	0.03		610	Q	0
				611	G	0.05		611	H	0
				612	S	0.07		612	V	0
				613	G	0.06		613	I	0
				614	Q	0.06		614	N	0
				615	T	0.06		615	F	0
				616	V	0.05		616	D	0
				617	P	0.05		617	L	0.01
				618	D	0.08		618	P	0.01
				619	F	0.11		619	S	0.01
				620	L	0.12		620	T	0.01
				621	R	0.13		621	I	0.01
				622	T	0.15		622	D	0.02
				623	C	0.16		623	E	0.03
				624	G	0.15		624	Y	0.04
				625	A	0.27		625	V	0.05
				626	G	0.39		626	H	0.09
				627	G	0.49		627	R	0.05
				628	D	0.6		628	I	0.04
				629	G	0.64		629	G	0.04
				630	G	0.57		630	R	0.06
				631	Y	0.6		631	T	0.05
				632	S	0.65		632	G	0.04
				633	N	0.69		633	R	0.04
				634	Q	0.69		634	C	0.03
				635	N	0.63		635	G	0.02
				636	F	0.67		636	N	0.01
				637	G	0.48		637	T	0.01
				638	G	0.39		638	G	0.01
				639	V	0.36		639	R	0.01
				640	D	0.36		640	A	0.01
				641	V	0.32		641	I	0.01
				642	R	0.31		642	S	0.01
				643	G	0.32		643	F	0.01
				644	R	0.25		644	F	0.01
				645	G	0.24		645	D	0.01
				646	N	0.3		646	L	0.02
				647	Y	0.35		647	E	0.03
				648	V	0.35		648	S	0.05
				649	G	0.33		649	D	0.04
				650	D	0.39		650	N	0.04
				651	A	0.31		651	H	0.03
				652	T	0.36		652	L	0.02
				653	N	0.42		653	A	0.02
				654	V	0.47		654	Q	0.02
				655	E	0.36		655	P	0.02
				656	E	0.42		656	L	0.02
				657	E	0.47		657	V	0.02
				658	E	0.52		658	K	0.02
				659	Q	0.57		659	V	0.02
				660	W	0.67		660	L	0.03
				661	D	0.74		661	T	0.04
								662	D	0.06
								663	A	0.06
								664	Q	0.06
								665	Q	0.08
								666	D	0.06
								667	V	0.12
								668	P	0.07
								669	A	0.09
								670	W	0.13
								671	L	0.15
								672	E	0.26
								673	E	0.21
								674	I	0.29
								675	A	0.17
								676	F	0.27
								677	S	0.32
								678	T	0.42
								679	Y	0.62
								680	I	0.69
								681	P	0.73
								682	G	0.69
								683	F	0.75
								684	S	0.81
								685	G	0.82
								686	S	0.83
								687	T	0.83
								688	R	0.82
								689	G	0.81
								690	N	0.8
								691	V	0.79
								692	F	0.82
								693	A	0.81
								694	S	0.83
								695	V	0.82
								696	D	0.79
								697	T	0.83
								698	R	0.84
								699	K	0.88
								700	G	0.86
								701	K	0.88
								702	S	0.87
								703	T	0.89
								704	L	0.93
								705	N	0.95
								706	T	0.95
								707	A	0.96
								708	G	0.97
								709	F	0.96
								710	S	0.97
								711	S	0.98
								712	S	0.97
								713	Q	0.97
								714	A	0.96
								715	P	0.96
								716	N	0.94
								717	P	0.93
								718	V	0.92
								719	D	0.93
								720	D	0.92
								721	E	0.92
								722	S	0.91
								723	W	0.91
								724	D	0.9

## Sheet: Figure 5
Figure 5a					Figure 5b					Figure 5c												Figure 5d														Figure 5e
Library	Annotation	Ratio	RPKM (Total) or RPM (BmVasa binding)		Library	Annotation	Ratio	RPKM (Total) or RPM (BmVasa binding)		Protein-coding				Transposon								Transposon name	Derepression	Total			BmVasa binding									Library	Length (nt)	Protein-coding	Transposon
Total	Transposon	0.267295	66007.2		Total	Transposon	0.345082	86069.2		Name	Total (RPKM)	BmVasa binding (RPM)		Name	Total (RPKM)	BmVasa binding (RPM)			Protein-coding	Transposon				Control (RPKM)	Siwi-piRISC KD (RPKM)	FC (Siwi-piRISC KD / Control)	Control (RPM)	Siwi-piRISC KD (RPM)	FC (Siwi-piRISC KD / Control)		p-value					BmVasa binding (RPKM)	500	5771.69	5715.57
Total	Protein-coding	0.732705	180938		Total	Protein-coding	0.654918	163348		KWMTBOMO00020.mrna1	29.5807	19.7697		Amanoya	8.71049	27.6728		ρ	0.377517	0.158932		Amanoya	Low	8.71049	12.2162	1.40247	27.6728	29.32	1.05953		vs		Total	BmVasa binding		BmVasa binding (RPKM)	1000	30298.1	3076.1
BmVasa binding	Transposon	0.597413	155923		BmVasa binding	Transposon	0.684351	186896		KWMTBOMO00021.mrna1	12.9859	5.9394		Benkei	18.2928	341.818						Benkei	Low	18.2928	25.7437	1.40731	341.818	430.52	1.2595		High	Middle	5.16227e-06	0.306952		BmVasa binding (RPKM)	1500	19033.2	2956.8
BmVasa binding	Protein-coding	0.402587	105074		BmVasa binding	Protein-coding	0.315649	86203.4		KWMTBOMO00022.mrna1	11.2985	31.6243		Bm1	985.028	11.8667						Bm1	Low	985.028	756.083	0.767575	11.8667	11.384	0.959324		Middle	Low	0	0.00126254		BmVasa binding (RPKM)	2000	10993.9	1889.68
										KWMTBOMO00051.mrna1	19.0504	10.8788		Bm1-450bp	103.12	23.7212						Bm1-450bp	Low	103.12	142.855	1.38534	23.7212	19.88	0.838067		High	Low	1.35086e-06	0.443255		BmVasa binding (RPKM)	2500	5155.28	1522.29
										KWMTBOMO00079.mrna1	16.8462	10.8788		Bm1modoki	22.5716	163.012						Bm1modoki	Low	22.5716	28.8649	1.27882	163.012	209.624	1.28594							BmVasa binding (RPKM)	3000	2669.54	5320.89
										KWMTBOMO00086.mrna1	13.5152	18.7818		BmRT2	117.17	5495.59						BmRT2	Low	117.17	138.154	1.17908	5495.59	4898.47	0.891346							BmVasa binding (RPKM)	3500	751.428	1841.9
										KWMTBOMO00097.mrna1	16.8527	3.96364		BmSE	11.6871	10.8788						BmSE	Low	11.6871	10.4398	0.893276	10.8788	13.272	1.21999							BmVasa binding (RPKM)	4000	1053.75	2320.02
										KWMTBOMO00106.mrna1	36.4976	64.2243		BmTE_RM1-102	24.9234	51.3819						BmTE_RM1-102	Low	24.9234	21.9373	0.88019	51.3819	59.5279	1.15854							BmVasa binding (RPKM)	4500	867.506	1207.11
										KWMTBOMO00108.mrna1	30.6042	36.5637		BmTE_RM1-116	11.721	59.2849						BmTE_RM1-116	Low	11.721	11.7328	1.001	59.2849	47.256	0.797099							BmVasa binding (RPKM)	5000	135.765	2927.36
										KWMTBOMO00147.mrna1	79.0536	45.4546		BmTE_RM1-118	25.4489	44.4667						BmTE_RM1-118	Low	25.4489	31.5015	1.23783	44.4667	56.6959	1.27502							BmVasa binding (RPKM)	5500	426.801	969.382
										KWMTBOMO00197.mrna1	15.1866	21.7455		BmTE_RM1-135	10.2844	143.255						BmTE_RM1-135	Low	10.2844	12.2113	1.18736	143.255	172.808	1.2063							BmVasa binding (RPKM)	6000	120.642	278.505
										KWMTBOMO00200.mrna1	14.3522	6.92728		BmTE_RM1-166	10.7438	47.4303						BmTE_RM1-166	Low	10.7438	13.6067	1.26647	47.4303	69.9119	1.47399							BmVasa binding (RPKM)	6500	78.7869	787.293
										KWMTBOMO00203.mrna1	14.887	30.6364		BmTE_RM1-178	60.606	212.406						BmTE_RM1-178	Low	60.606	64.7262	1.06798	212.406	259.656	1.22245							BmVasa binding (RPKM)	7000	51.0237	565.485
										KWMTBOMO00242.mrna1	11.0242	33.6		BmTE_RM1-191	26.113	65.2122						BmTE_RM1-191	Low	26.113	25.6498	0.98226	65.2122	46.312	0.710173							BmVasa binding (RPKM)	7500	92.4576	160.415
										KWMTBOMO00254.mrna1	68.8735	11.8667		BmTE_RM1-203	11.2437	3.96364						BmTE_RM1-203	Low	11.2437	12.6169	1.12213	3.96364	8.55199	2.15761							BmVasa binding (RPKM)	8000	21.0676	183.079
										KWMTBOMO00255.mrna1	15.692	10.8788		BmTE_RM1-217	19.8142	201.54						BmTE_RM1-217	Low	19.8142	29.0115	1.46417	201.54	146.376	0.726288							Total (RPKM)	500	13783.4	1996.96
										KWMTBOMO00256.mrna1	19.1352	31.6243		BmTE_RM1-219	13.8316	58.297						BmTE_RM1-219	Low	13.8316	14.8964	1.07698	58.297	38.76	0.66487							Total (RPKM)	1000	90131.1	2031.7
										KWMTBOMO00265.mrna1	16.7775	9.89092		BmTE_RM1-229	16.4969	53.3576						BmTE_RM1-229	Low	16.4969	16.079	0.974671	53.3576	52.92	0.991797							Total (RPKM)	1500	34244.8	1630.3
										KWMTBOMO00274.mrna1	11.3557	30.6364		BmTE_RM1-264	13.1908	14.8303						BmTE_RM1-264	Low	13.1908	16.028	1.21509	14.8303	11.384	0.767616							Total (RPKM)	2000	17802.4	2427.99
										KWMTBOMO00279.mrna1	263.535	206.479		BmTE_RM1-274	23.0391	80.0304						BmTE_RM1-274	Low	23.0391	24.5979	1.06766	80.0304	88.7919	1.10948							Total (RPKM)	2500	12700.7	6064.24
										KWMTBOMO00290.mrna1	18.961	46.4425		BmTE_RM1-275	22.2951	17.794						BmTE_RM1-275	Low	22.2951	25.8059	1.15747	17.794	22.712	1.27639							Total (RPKM)	3000	4961.64	12735.4
										KWMTBOMO00291.mrna1	44.6959	20.7576		BmTE_RM1-288	18.1878	71.1395						BmTE_RM1-288	Low	18.1878	20.6131	1.13335	71.1395	76.5199	1.07563							Total (RPKM)	3500	1010.9	572.161
										KWMTBOMO00293.mrna1	17.5233	10.8788		BmTE_RM1-289	20.6552	58.297						BmTE_RM1-289	Low	20.6552	24.4215	1.18234	58.297	50.088	0.859185							Total (RPKM)	4000	1100.74	562.897
										KWMTBOMO00294.mrna1	16.9395	49.4061		BmTE_RM1-295	609.519	2399.57						BmTE_RM1-295	Low	609.519	218.106	0.357832	2399.57	1590.69	0.662908							Total (RPKM)	4500	672.711	5076.9
										KWMTBOMO00299.mrna1	14.2521	8.90304		BmTE_RM1-32	11.0655	8.90304						BmTE_RM1-32	Low	11.0655	16.4263	1.48445	8.90304	16.104	1.80882							Total (RPKM)	5000	202.67	646.242
										KWMTBOMO00300.mrna1	27.2862	25.697		BmTE_RM1-351	16.6435	25.697						BmTE_RM1-351	Low	16.6435	19.2614	1.1573	25.697	23.656	0.920574							Total (RPKM)	5500	342.699	971.307
										KWMTBOMO00302.mrna1	19.6279	12.8546		BmTE_RM1-364	101.519	212.406						BmTE_RM1-364	Low	101.519	136.411	1.3437	212.406	291.752	1.37356							Total (RPKM)	6000	182.379	407.373
										KWMTBOMO00308.mrna1	13.5033	16.8061		BmTE_RM1-365	31.4349	72.1273						BmTE_RM1-365	Low	31.4349	30.9991	0.986136	72.1273	36.872	0.511207							Total (RPKM)	6500	156.124	550.564
										KWMTBOMO00314.mrna1	25.8511	79.0425		BmTE_RM1-392	14.3094	20.7576						BmTE_RM1-392	Low	14.3094	9.84827	0.688239	20.7576	21.768	1.04868							Total (RPKM)	7000	49.6341	1768.65
										KWMTBOMO00315.mrna1	19.5343	36.5637		BmTE_RM1-394	19.791	82.994						BmTE_RM1-394	Low	19.791	18.8688	0.9534	82.994	53.864	0.64901							Total (RPKM)	7500	247.935	171.75
										KWMTBOMO00325.mrna1	13.0239	22.7334		BmTE_RM1-4	146.028	31.6243						BmTE_RM1-4	Low	146.028	157.074	1.07564	31.6243	27.432	0.867434							Total (RPKM)	8000	21.65	162.634
										KWMTBOMO00326.mrna1	17.8227	14.8303		BmTE_RM1-413	21.0307	885.152						BmTE_RM1-413	Middle	21.0307	57.7265	2.74487	885.152	913.847	1.03242							BmVasa binding / Total	500	0.418741	2.86213
										KWMTBOMO00328.mrna1	16.6353	30.6364		BmTE_RM1-42	45.1135	1467.01						BmTE_RM1-42	Low	45.1135	75.4191	1.67176	1467.01	1356.58	0.924724							BmVasa binding / Total	1000	0.336156	1.51405
										KWMTBOMO00329.mrna1	12.1737	8.90304		BmTE_RM1-43	45.2175	719.189						BmTE_RM1-43	Low	45.2175	77.8588	1.72187	719.189	687.287	0.955643							BmVasa binding / Total	1500	0.555797	1.81366
										KWMTBOMO00331.mrna1	11.6516	42.4909		BmTE_RM1-432	62.6654	330.952						BmTE_RM1-432	Middle	62.6654	163.627	2.61111	330.952	437.128	1.32082							BmVasa binding / Total	2000	0.617549	0.778289
										KWMTBOMO00334.mrna1	16.5948	25.697		BmTE_RM1-444	9.58735	25.697						BmTE_RM1-444	Low	9.58735	12.3553	1.28871	25.697	39.704	1.54508							BmVasa binding / Total	2500	0.405905	0.251027
										KWMTBOMO00336.mrna1	55.9207	272.667		BmTE_RM1-469	12.624	33.6						BmTE_RM1-469	Low	12.624	14.6069	1.15707	33.6	58.5839	1.74357							BmVasa binding / Total	3000	0.538035	0.417803
										KWMTBOMO00339.mrna1	492.894	283.534		BmTE_RM1-486	18.469	12.8546						BmTE_RM1-486	Low	18.469	20.6027	1.11553	12.8546	11.384	0.8856							BmVasa binding / Total	3500	0.743323	3.21921
										KWMTBOMO00340.mrna1	35.1007	51.3819		BmTE_RM1-494	15.4595	84.9698						BmTE_RM1-494	Low	15.4595	15.3736	0.994442	84.9698	84.0719	0.989433							BmVasa binding / Total	4000	0.957303	4.12157
										KWMTBOMO00345.mrna1	13.9012	12.8546		BmTE_RM1-5	32.0108	56.3213						BmTE_RM1-5	Low	32.0108	53.1435	1.66017	56.3213	49.144	0.872565							BmVasa binding / Total	4500	1.28957	0.237765
										KWMTBOMO00347.mrna1	12.8463	17.794		BmTE_RM1-504	23.9778	128.436						BmTE_RM1-504	Middle	23.9778	73.8886	3.08154	128.436	127.496	0.992677							BmVasa binding / Total	5000	0.669883	4.52981
										KWMTBOMO00362.mrna1	13.7079	6.92728		BmTE_RM1-51	33.9581	9.89092						BmTE_RM1-51	Low	33.9581	50.7015	1.49306	9.89092	13.272	1.34184							BmVasa binding / Total	5500	1.24541	0.998018
										KWMTBOMO00366.mrna1	37.3017	47.4303		BmTE_RM1-52	62.041	9.89092						BmTE_RM1-52	Low	62.041	101.662	1.63862	9.89092	5.72	0.578308							BmVasa binding / Total	6000	0.661488	0.683661
										KWMTBOMO00373.mrna1	21.1729	27.6728		BmTE_RM1-525	25.7471	94.8486						BmTE_RM1-525	Low	25.7471	27.0295	1.04981	94.8486	61.4159	0.647516							BmVasa binding / Total	6500	0.504642	1.42998
										KWMTBOMO00375.mrna1	48.7902	11.8667		BmTE_RM1-552	35.126	4.95152						BmTE_RM1-552	Low	35.126	38.5778	1.09827	4.95152	9.49599	1.91779							BmVasa binding / Total	7000	1.028	0.319726
										KWMTBOMO00380.mrna1	16.6933	4.95152		BmTE_RM1-559	21.1728	56.3213						BmTE_RM1-559	Low	21.1728	29.3005	1.38388	56.3213	73.6879	1.30835							BmVasa binding / Total	7500	0.37291	0.934004
										KWMTBOMO00391.mrna1	13.7168	9.89092		BmTE_RM1-560	16.2872	69.1637						BmTE_RM1-560	Low	16.2872	15.8319	0.972046	69.1637	53.864	0.778789							BmVasa binding / Total	8000	0.973099	1.12572
										KWMTBOMO00393.mrna1	12.8411	26.6849		BmTE_RM1-57	90.609	52.3697						BmTE_RM1-57	Middle	90.609	270.833	2.98903	52.3697	74.6319	1.4251
										KWMTBOMO00427.mrna1	13.1446	17.794		BmTE_RM1-574	16.0813	45.4546						BmTE_RM1-574	Low	16.0813	15.9466	0.991622	45.4546	73.6879	1.62113
										KWMTBOMO00429.mrna1	186.55	15.8182		BmTE_RM1-576	8.4519	139.303						BmTE_RM1-576	Low	8.4519	11.0628	1.30891	139.303	268.152	1.92495
										KWMTBOMO00435.mrna1	14.0729	7.91516		BmTE_RM1-58	120.169	27.6728						BmTE_RM1-58	Low	120.169	139.003	1.15673	27.6728	31.208	1.12775
										KWMTBOMO00437.mrna1	25.625	8.90304		BmTE_RM1-590	31.1394	11.8667						BmTE_RM1-590	Low	31.1394	43.4902	1.39663	11.8667	13.272	1.11843
										KWMTBOMO00462.mrna1	38.4558	45.4546		BmTE_RM1-6	12.8043	95.8365						BmTE_RM1-6	Low	12.8043	12.8389	1.00271	95.8365	89.7359	0.936344
										KWMTBOMO00473.mrna1	14.1418	10.8788		BmTE_RM1-607	11.937	33.6						BmTE_RM1-607	Low	11.937	15.4736	1.29628	33.6	33.096	0.984998
										KWMTBOMO00486.mrna1	79.2217	17.794		BmTE_RM1-614	30.846	417.885						BmTE_RM1-614	Low	30.846	36.7534	1.19151	417.885	674.071	1.61305
										KWMTBOMO00487.mrna1	35.2792	11.8667		BmTE_RM1-640	22.132	23.7212						BmTE_RM1-640	Low	22.132	21.0459	0.950927	23.7212	32.152	1.35541
										KWMTBOMO00491.mrna1	24.8027	18.7818		BmTE_RM1-644	12.0076	56.3213						BmTE_RM1-644	Low	12.0076	20.5104	1.70812	56.3213	60.4719	1.0737
										KWMTBOMO00492.mrna1	18.4301	24.7091		BmTE_RM1-8	31.7732	28.6606						BmTE_RM1-8	Low	31.7732	52.2957	1.6459	28.6606	28.376	0.990068
										KWMTBOMO00494.mrna1	19.5701	31.6243		BmTE_RM1-87	61.7815	38.5394						BmTE_RM1-87	Middle	61.7815	173.976	2.81599	38.5394	27.432	0.71179
										KWMTBOMO00495.mrna1	11.8988	21.7455		BmTE_RM1-99	24.1962	11.8667						BmTE_RM1-99	Low	24.1962	26.8617	1.11016	11.8667	6.66399	0.561572
										KWMTBOMO00499.mrna1	15.4842	11.8667		BmTE_RM2-21	108.994	10.8788						BmTE_RM2-21	Low	108.994	129.625	1.18929	10.8788	16.104	1.48031
										KWMTBOMO00530.mrna1	34.1824	22.7334		BmTE_RM2-34	54.0378	13.8424						BmTE_RM2-34	Low	54.0378	87.4064	1.61751	13.8424	4.776	0.345026
										KWMTBOMO00538.mrna1	20.071	55.3334		BmTE_RM3-31	13.0595	474.194						BmTE_RM3-31	Low	13.0595	12.1327	0.929029	474.194	305.912	0.645119
										KWMTBOMO00539.mrna1	14.1067	25.697		BmTE_RM4-128	13.2631	29.6485						BmTE_RM4-128	Middle	13.2631	32.8119	2.47392	29.6485	37.816	1.27548
										KWMTBOMO00544.mrna1	25.8584	3.96364		BmTE_RM4-159	329.15	16.8061						BmTE_RM4-159	Low	329.15	374.027	1.13634	16.8061	5.72	0.340353
										KWMTBOMO00545.mrna1	38.4883	20.7576		BmTE_RM4-2176	13.3983	7.91516						BmTE_RM4-2176	Low	13.3983	13.1163	0.978948	7.91516	7.60799	0.961193
										KWMTBOMO00556.mrna1	14.86	21.7455		BmTE_RM4-651	11.6787	4.95152						BmTE_RM4-651	Low	11.6787	12.6634	1.08432	4.95152	13.272	2.68039
										KWMTBOMO00601.mrna1	116.923	752.776		BmTE_RM5-1103	187.154	53.3576						BmTE_RM5-1103	Middle	187.154	443.486	2.36963	53.3576	54.808	1.02718
										KWMTBOMO00627.mrna1	17.177	10.8788		BmTE_RM5-132	16.7397	147.206						BmTE_RM5-132	Low	16.7397	19.8297	1.18459	147.206	96.3439	0.654483
										KWMTBOMO00631.mrna1	14.0813	6.92728		BmTE_RM5-1538	11.5916	32.6122						BmTE_RM5-1538	Low	11.5916	11.7555	1.01414	32.6122	20.824	0.638534
										KWMTBOMO00637.mrna1	15.0611	3.96364		BmTE_RM5-1721	14.7698	15.8182						BmTE_RM5-1721	Low	14.7698	17.973	1.21688	15.8182	22.712	1.43581
										KWMTBOMO00638.mrna1	27.7895	21.7455		BmTE_RM5-2584	16.498	146.218						BmTE_RM5-2584	Low	16.498	20.9838	1.2719	146.218	240.776	1.64669
										KWMTBOMO00660.mrna1	11.5599	9.89092		BmTE_RM5-259	15.1205	120.533						BmTE_RM5-259	Low	15.1205	16.1839	1.07033	120.533	118.056	0.979445
										KWMTBOMO00679.mrna1	24.063	7.91516		BmTE_RM5-285	58.7773	343.794						BmTE_RM5-285	Low	58.7773	83.3243	1.41763	343.794	455.064	1.32365
										KWMTBOMO00680.mrna1	28.7534	13.8424		BmTE_RM5-3344	23.8264	5.9394						BmTE_RM5-3344	Low	23.8264	31.3581	1.31611	5.9394	4.776	0.804121
										KWMTBOMO00683.mrna1	19.4696	4.95152		BmTE_RM5-4827	11.757	290.449						BmTE_RM5-4827	Middle	11.757	34.6244	2.945	290.449	308.744	1.06299
										KWMTBOMO00686.mrna1	18.3886	85.9577		BmTE_RM5-571	27228.1	68293.1						BmTE_RM5-571	Low	27228.1	24498.1	0.899735	68293.1	103908	1.5215
										KWMTBOMO00687.mrna1	225.013	123.497		BmTE_RM5-906	130.687	48.4182						BmTE_RM5-906	Low	130.687	148.197	1.13398	48.4182	65.1919	1.34643
										KWMTBOMO00689.mrna1	24.7369	10.8788		BmTE_RM6-1226	43.5377	73.1152						BmTE_RM6-1226	Low	43.5377	45.7086	1.04986	73.1152	72.7439	0.994922
										KWMTBOMO00711.mrna1	19.8507	4.95152		BmTE_RM6-1364	70.8695	2.97576						BmTE_RM6-1364	Low	70.8695	113.784	1.60555	2.97576	17.992	6.04618
										KWMTBOMO00713.mrna1	21.5832	10.8788		BmTE_RM6-181	14.3663	224.261						BmTE_RM6-181	Low	14.3663	17.9193	1.24731	224.261	318.184	1.41881
										KWMTBOMO00718.mrna1	25.6447	9.89092		BmTE_RM6-1843	28.5404	31.6243						BmTE_RM6-1843	Low	28.5404	27.8053	0.974247	31.6243	24.6	0.777883
										KWMTBOMO00722.mrna1	35.4837	42.4909		BmTE_RM6-1950	9.0326	254.885						BmTE_RM6-1950	Middle	9.0326	20.1568	2.23156	254.885	90.6799	0.355768
										KWMTBOMO00723.mrna1	19.1317	1		BmTE_RM6-2105	9.42045	2.97576						BmTE_RM6-2105	Low	9.42045	11.8678	1.25979	2.97576	3.832	1.28774
										KWMTBOMO00726.mrna1	87.047	4.95152		BmTE_RM6-225	10.3432	2.97576						BmTE_RM6-225	Low	10.3432	12.617	1.21984	2.97576	4.776	1.60497
										KWMTBOMO00735.mrna1	19.1016	4.95152		BmTE_RM6-231	9.02135	27.6728						BmTE_RM6-231	Low	9.02135	11.0662	1.22667	27.6728	11.384	0.411379
										KWMTBOMO00750.mrna1	12.6702	3.96364		BmTE_RM6-2827	49.6206	193.637						BmTE_RM6-2827	Middle	49.6206	183.277	3.69357	193.637	318.184	1.6432
										KWMTBOMO00751.mrna1	23.2574	25.697		BmTE_RM6-3241	25.8067	38.5394						BmTE_RM6-3241	Low	25.8067	34.4724	1.33579	38.5394	60.4719	1.56909
										KWMTBOMO00782.mrna1	58.9668	12.8546		BmTE_RM6-3582	10.2967	13.8424						BmTE_RM6-3582	Low	10.2967	16.9815	1.64922	13.8424	22.712	1.64075
										KWMTBOMO00783.mrna1	32.4387	7.91516		BmTE_RM6-4376	9.10968	132.388						BmTE_RM6-4376	Low	9.10968	15.157	1.66384	132.388	189.8	1.43366
										KWMTBOMO00786.mrna1	50.3345	11.8667		BmTE_RM6-4418	7.78123	281.558						BmTE_RM6-4418	Middle	7.78123	20.8972	2.68559	281.558	507.928	1.80399
										KWMTBOMO00789.mrna1	89.113	7.91516		BmTE_RM6-5209	7.45275	183.758						BmTE_RM6-5209	Low	7.45275	12.6435	1.69649	183.758	304.968	1.65962
										KWMTBOMO00790.mrna1	13.238	1		BmTE_RM6-525	10.8638	187.709						BmTE_RM6-525	Low	10.8638	14.3057	1.31682	187.709	153.928	0.820033
										KWMTBOMO00791.mrna1	54.9443	3.96364		BmTE_RM6-54	24.9746	5.9394						BmTE_RM6-54	Low	24.9746	32.1701	1.28811	5.9394	9.49599	1.59881
										KWMTBOMO00792.mrna1	13.2665	13.8424		BmTE_RM6-6875	32.8043	477.158						BmTE_RM6-6875	High	32.8043	296.617	9.04201	477.158	523.976	1.09812
										KWMTBOMO00793.mrna1	120.4	37.5515		BmTE_RM6-6914	241.884	1436.39						BmTE_RM6-6914	Low	241.884	424.648	1.75559	1436.39	504.152	0.350985
										KWMTBOMO00794.mrna1	239.127	29.6485		BmTE_RM6-710	9.19206	89.9092						BmTE_RM6-710	Low	9.19206	13.6271	1.48249	89.9092	212.456	2.363
										KWMTBOMO00834.mrna1	18.3453	43.4788		BmTE_RM6-7117	122.504	898.983						BmTE_RM6-7117	Low	122.504	116.857	0.953908	898.983	967.655	1.07639
										KWMTBOMO00837.mrna1	38.4247	21.7455		BmTE_RM6-7475	47.0407	2.97576						BmTE_RM6-7475	Middle	47.0407	117.589	2.49973	2.97576	4.776	1.60497
										KWMTBOMO00838.mrna1	975.929	130.412		BmTE_RM6-8200	50.3293	34.5879						BmTE_RM6-8200	Middle	50.3293	166.134	3.30093	34.5879	19.88	0.574767
										KWMTBOMO00839.mrna1	23.1734	18.7818		BmTE_RM6-8305	18.8228	78.0546						BmTE_RM6-8305	Low	18.8228	21.9744	1.16744	78.0546	62.3599	0.798927
										KWMTBOMO00847.mrna1	30.4912	81.0183		BmTE_RM6-89	23.005	199.564						BmTE_RM6-89	Low	23.005	38.2115	1.661	199.564	169.976	0.851737
										KWMTBOMO00853.mrna1	44.9441	60.2728		BmTE_RM6-9737	15.094	560.14						BmTE_RM6-9737	Middle	15.094	32.4253	2.14822	560.14	384.264	0.686014
										KWMTBOMO00860.mrna1	20.4459	13.8424		Bmmar6	26.4517	5.9394						Bmmar6	Low	26.4517	36.302	1.37239	5.9394	3.832	0.645183
										KWMTBOMO00874.mrna1	17.356	39.5273		BmpiggyBac-MER85	91.9896	1317.84						BmpiggyBac-MER85	Low	91.9896	127.549	1.38656	1317.84	2321.35	1.76148
										KWMTBOMO00881.mrna1	45.9706	33.6		Chikuri_polyA_type	39.5397	35.5758						Chikuri_polyA_type	Low	39.5397	50.5654	1.27885	35.5758	34.04	0.95683
										KWMTBOMO00883.mrna1	13.8977	82.994		ChoBm1	16.1866	428.752						ChoBm1	Low	16.1866	25.07	1.54881	428.752	553.239	1.29035
										KWMTBOMO00901.mrna1	13.8046	4.95152		FUI	146.809	83.9819						FUI	Middle	146.809	418.995	2.85402	83.9819	81.2399	0.96735
										KWMTBOMO00913.mrna1	24.2181	13.8424		HOPEBm2	24.3115	8.90304						HOPEBm2	Low	24.3115	26.9518	1.1086	8.90304	7.60799	0.854539
										KWMTBOMO00916.mrna1	9.78641	4.95152		Helitron-1_BM	377.929	344.782						Helitron-1_BM	Low	377.929	332.465	0.8797	344.782	508.872	1.47592
										KWMTBOMO00927.mrna1	33.9402	41.5031		ISL2EU-1_BM	16.5188	164						ISL2EU-1_BM	Low	16.5188	14.6609	0.887533	164	174.696	1.06522
										KWMTBOMO00928.mrna1	21.0065	39.5273		Inoki	10.4955	804.146						Inoki	Low	10.4955	16.9987	1.61963	804.146	292.696	0.363983
										KWMTBOMO00944.mrna1	19.1981	2.97576		Ins11	58.2996	58.297						Ins11	Low	58.2996	56.6656	0.971973	58.297	43.48	0.745835
										KWMTBOMO00974.mrna1	818.032	89.9092		KWMTBOMO00095.mrna1	14.2641	12.8546						KWMTBOMO00095.mrna1	Low	14.2641	19.0347	1.33444	12.8546	10.44	0.812163
										KWMTBOMO00982.mrna1	26.2513	12.8546		KWMTBOMO00305.mrna1	14.6563	8.90304						KWMTBOMO00305.mrna1	Low	14.6563	16.0093	1.09232	8.90304	6.66399	0.748508
										KWMTBOMO00988.mrna1	18.3789	44.4667		KWMTBOMO00420.mrna1	10.9211	9.89092						KWMTBOMO00420.mrna1	Low	10.9211	11.9489	1.09411	9.89092	24.6	2.48713
										KWMTBOMO00989.mrna1	15.4731	8.90304		KWMTBOMO00455.mrna1	10.6917	379.358						KWMTBOMO00455.mrna1	Middle	10.6917	28.9736	2.70991	379.358	348.392	0.918372
										KWMTBOMO01006.mrna1	10.9818	25.697		KWMTBOMO00527.mrna1	11.4357	7.91516						KWMTBOMO00527.mrna1	Low	11.4357	10.3154	0.90204	7.91516	10.44	1.31899
										KWMTBOMO01036.mrna1	18.0306	6.92728		KWMTBOMO00570.mrna1	18.5712	104.727						KWMTBOMO00570.mrna1	Low	18.5712	24.8868	1.34008	104.727	110.504	1.05516
										KWMTBOMO01043.mrna1	51.1462	20.7576		KWMTBOMO00612.mrna1	11.982	14.8303						KWMTBOMO00612.mrna1	Low	11.982	12.3783	1.03308	14.8303	31.208	2.10434
										KWMTBOMO01047.mrna1	12.1369	17.794		KWMTBOMO00634.mrna1	7.14638	265.752						KWMTBOMO00634.mrna1	Low	7.14638	13.8969	1.94461	265.752	209.624	0.788796
										KWMTBOMO01054.mrna1	12.0088	5.9394		KWMTBOMO00635.mrna1	6.0015	183.758						KWMTBOMO00635.mrna1	Low	6.0015	11.3653	1.89375	183.758	162.424	0.883902
										KWMTBOMO01055.mrna1	1472.68	61.2607		KWMTBOMO00746.mrna1	13.7837	33.6						KWMTBOMO00746.mrna1	Low	13.7837	25.5755	1.85548	33.6	24.6	0.732142
										KWMTBOMO01056.mrna1	22.7589	3.96364		KWMTBOMO00769.mrna1	15.8901	10.8788						KWMTBOMO00769.mrna1	Low	15.8901	18.2087	1.14591	10.8788	15.16	1.39354
										KWMTBOMO01060.mrna1	18.3996	6.92728		KWMTBOMO01067.mrna1	29.2766	356.637						KWMTBOMO01067.mrna1	Middle	29.2766	79.6871	2.72187	356.637	540.968	1.51686
										KWMTBOMO01061.mrna1	24.3203	11.8667		KWMTBOMO01128.mrna1	15.6671	124.485						KWMTBOMO01128.mrna1	Low	15.6671	23.5252	1.50157	124.485	42.536	0.341696
										KWMTBOMO01064.mrna1	51.4097	47.4303		KWMTBOMO01178.mrna1	13.1669	46.4425						KWMTBOMO01178.mrna1	Low	13.1669	18.976	1.44119	46.4425	64.2479	1.38339
										KWMTBOMO01065.mrna1	22.4061	34.5879		KWMTBOMO01559.mrna1	13.0856	175.855						KWMTBOMO01559.mrna1	Low	13.0856	19.8236	1.51491	175.855	88.7919	0.504916
										KWMTBOMO01068.mrna1	595.891	64.2243		KWMTBOMO01565.mrna1	15.9794	667.819						KWMTBOMO01565.mrna1	High	15.9794	114.658	7.1754	667.819	702.391	1.05177
										KWMTBOMO01070.mrna1	21.4125	109.667		KWMTBOMO01572.mrna1	11.1809	1.98788						KWMTBOMO01572.mrna1	Low	11.1809	11.4847	1.02717	1.98788	3.832	1.92768
										KWMTBOMO01071.mrna1	11.2249	15.8182		KWMTBOMO01586.mrna1	8.60301	65.2122						KWMTBOMO01586.mrna1	High	8.60301	76.1687	8.85373	65.2122	65.1919	0.99969
										KWMTBOMO01072.mrna1	19.2862	13.8424		KWMTBOMO01589.mrna1	29.4801	962.207						KWMTBOMO01589.mrna1	Low	29.4801	25.3788	0.860879	962.207	747.703	0.777071
										KWMTBOMO01075.mrna1	124.199	55.3334		KWMTBOMO01744.mrna1	20.0649	113.618						KWMTBOMO01744.mrna1	Middle	20.0649	68.1678	3.39736	113.618	124.664	1.09722
										KWMTBOMO01076.mrna1	59.4982	8.90304		KWMTBOMO01759.mrna1	8.16191	3.96364						KWMTBOMO01759.mrna1	Low	8.16191	13.9672	1.71127	3.96364	2.888	0.728623
										KWMTBOMO01087.mrna1	12.2579	7.91516		KWMTBOMO01902.mrna1	47.629	321.073						KWMTBOMO01902.mrna1	Low	47.629	70.7284	1.48499	321.073	600.439	1.8701
										KWMTBOMO01088.mrna1	9.53458	17.794		KWMTBOMO01911.mrna1	68.4377	889.104						KWMTBOMO01911.mrna1	Low	68.4377	103.295	1.50932	889.104	491.88	0.553231
										KWMTBOMO01089.mrna1	13.1225	4.95152		KWMTBOMO02044.mrna1	9.45811	114.606						KWMTBOMO02044.mrna1	High	9.45811	71.9351	7.60565	114.606	113.336	0.988916
										KWMTBOMO01091.mrna1	11.8886	1.98788		KWMTBOMO02144.mrna1	16.0999	351.697						KWMTBOMO02144.mrna1	Middle	16.0999	39.4263	2.44885	351.697	159.592	0.453776
										KWMTBOMO01095.mrna1	15.8014	12.8546		KWMTBOMO02228.mrna1	98.9357	373.431						KWMTBOMO02228.mrna1	Low	98.9357	143.146	1.44686	373.431	669.351	1.79244
										KWMTBOMO01100.mrna1	22.1839	9.89092		KWMTBOMO02313.mrna1	28.6703	449.497						KWMTBOMO02313.mrna1	Low	28.6703	53.7552	1.87494	449.497	360.664	0.802371
										KWMTBOMO01106.mrna1	13.2844	17.794		KWMTBOMO02367.mrna1	51.3907	319.097						KWMTBOMO02367.mrna1	Low	51.3907	69.7328	1.35691	319.097	204.904	0.642136
										KWMTBOMO01114.mrna1	26.4739	12.8546		KWMTBOMO02369.mrna1	17.7432	456.413						KWMTBOMO02369.mrna1	Low	17.7432	15.2592	0.860006	456.413	274.76	0.601999
										KWMTBOMO01115.mrna1	16.9354	10.8788		KWMTBOMO02381.mrna1	15.3516	4.95152						KWMTBOMO02381.mrna1	Low	15.3516	16.3512	1.06512	4.95152	1	0.201958
										KWMTBOMO01122.mrna1	19.6934	20.7576		KWMTBOMO02398.mrna1	26.3658	36.5637						KWMTBOMO02398.mrna1	Low	26.3658	29.2634	1.1099	36.5637	24.6	0.672798
										KWMTBOMO01123.mrna1	16.622	11.8667		KWMTBOMO02408.mrna1	29.3871	16.8061						KWMTBOMO02408.mrna1	Low	29.3871	35.8801	1.22095	16.8061	15.16	0.902054
										KWMTBOMO01129.mrna1	22.1753	9.89092		KWMTBOMO02606.mrna1	7.98607	64.2243						KWMTBOMO02606.mrna1	Middle	7.98607	20.8627	2.61239	64.2243	116.168	1.80878
										KWMTBOMO01131.mrna1	374.129	144.243		KWMTBOMO02797.mrna1	9.82181	13.8424						KWMTBOMO02797.mrna1	Low	9.82181	11.984	1.22015	13.8424	12.328	0.890594
										KWMTBOMO01135.mrna1	14.3424	11.8667		KWMTBOMO03060.mrna1	106.207	686.589						KWMTBOMO03060.mrna1	Low	106.207	80.5747	0.75866	686.589	477.72	0.695787
										KWMTBOMO01137.mrna1	7.61163	31.6243		KWMTBOMO03134.mrna1	44.8376	334.903						KWMTBOMO03134.mrna1	Low	44.8376	61.9464	1.38157	334.903	558.903	1.66885
										KWMTBOMO01139.mrna1	14.1896	3.96364		KWMTBOMO03482.mrna1	9.54751	95.8365						KWMTBOMO03482.mrna1	Low	9.54751	12.7978	1.34044	95.8365	102.008	1.0644
										KWMTBOMO01147.mrna1	17.4027	47.4303		KWMTBOMO03506.mrna1	133.455	1238.81						KWMTBOMO03506.mrna1	Low	133.455	223.252	1.67286	1238.81	692.007	0.558605
										KWMTBOMO01148.mrna1	512.328	263.776		KWMTBOMO03540.mrna1	23.5109	15.8182						KWMTBOMO03540.mrna1	Low	23.5109	31.5815	1.34327	15.8182	9.49599	0.600321
										KWMTBOMO01156.mrna1	21.6747	3.96364		KWMTBOMO03592.mrna1	29.3034	76.0789						KWMTBOMO03592.mrna1	Low	29.3034	36.4548	1.24404	76.0789	86.9039	1.14229
										KWMTBOMO01170.mrna1	64.1083	17.794		KWMTBOMO03642.mrna1	17.0338	14.8303						KWMTBOMO03642.mrna1	Low	17.0338	19.0003	1.11545	14.8303	11.384	0.767616
										KWMTBOMO01171.mrna1	31.271	32.6122		KWMTBOMO03813.mrna1	8.21733	72.1273						KWMTBOMO03813.mrna1	Low	8.21733	11.5208	1.40201	72.1273	125.608	1.74147
										KWMTBOMO01182.mrna1	390.565	645.098		KWMTBOMO03839.mrna1	24.1548	28.6606						KWMTBOMO03839.mrna1	Low	24.1548	28.8224	1.19324	28.6606	29.32	1.02301
										KWMTBOMO01186.mrna1	34.5366	34.5879		KWMTBOMO03840.mrna1	25.6885	74.1031						KWMTBOMO03840.mrna1	Low	25.6885	32.2222	1.25434	74.1031	88.7919	1.19822
										KWMTBOMO01187.mrna1	18.8974	14.8303		KWMTBOMO03885.mrna1	27.9679	60.2728						KWMTBOMO03885.mrna1	Low	27.9679	31.8272	1.13799	60.2728	59.5279	0.987642
										KWMTBOMO01188.mrna1	58.1613	16.8061		KWMTBOMO04090.mrna1	28.6934	12.8546						KWMTBOMO04090.mrna1	Low	28.6934	34.1966	1.19179	12.8546	9.49599	0.738726
										KWMTBOMO01191.mrna1	10.3081	16.8061		KWMTBOMO04127.mrna1	20.6513	263.776						KWMTBOMO04127.mrna1	Low	20.6513	28.3808	1.37429	263.776	461.672	1.75024
										KWMTBOMO01193.mrna1	19.3845	92.8728		KWMTBOMO04208.mrna1	9.2349	37.5515						KWMTBOMO04208.mrna1	Low	9.2349	13.5666	1.46906	37.5515	64.2479	1.71093
										KWMTBOMO01198.mrna1	66.7435	37.5515		KWMTBOMO04283.mrna1	11.5849	28.6606						KWMTBOMO04283.mrna1	Low	11.5849	12.425	1.07252	28.6606	24.6	0.858319
										KWMTBOMO01226.mrna1	14.609	4.95152		KWMTBOMO04292.mrna1	10.1139	118.558						KWMTBOMO04292.mrna1	Low	10.1139	13.3582	1.32078	118.558	137.88	1.16298
										KWMTBOMO01234.mrna1	11.546	1.98788		KWMTBOMO04309.mrna1	22.5212	49.4061						KWMTBOMO04309.mrna1	Low	22.5212	19.818	0.879973	49.4061	23.656	0.478807
										KWMTBOMO01237.mrna1	16.6757	5.9394		KWMTBOMO04360.mrna1	24.1457	14.8303						KWMTBOMO04360.mrna1	Low	24.1457	26.2877	1.08871	14.8303	9.49599	0.64031
										KWMTBOMO01240.mrna1	36.164	1.98788		KWMTBOMO04366.mrna1	8.90936	30.6364						KWMTBOMO04366.mrna1	Low	8.90936	15.8754	1.78188	30.6364	36.872	1.20353
										KWMTBOMO01241.mrna1	35.7219	9.89092		KWMTBOMO04484.mrna1	15.3267	8.90304						KWMTBOMO04484.mrna1	Low	15.3267	17.0766	1.11418	8.90304	3.832	0.430415
										KWMTBOMO01243.mrna1	41.9754	18.7818		KWMTBOMO04545.mrna1	8.58694	118.558						KWMTBOMO04545.mrna1	Low	8.58694	11.4435	1.33266	118.558	194.52	1.64072
										KWMTBOMO01249.mrna1	32.4288	4.95152		KWMTBOMO04754.mrna1	53.984	1255.61						KWMTBOMO04754.mrna1	Low	53.984	45.6069	0.844822	1255.61	870.423	0.693229
										KWMTBOMO01252.mrna1	25.516	32.6122		KWMTBOMO04863.mrna1	26.967	21.7455						KWMTBOMO04863.mrna1	Low	26.967	33.8266	1.25437	21.7455	18.936	0.870801
										KWMTBOMO01255.mrna1	17.6655	11.8667		KWMTBOMO04902.mrna1	6.66545	270.691						KWMTBOMO04902.mrna1	Middle	6.66545	13.5088	2.02669	270.691	236.056	0.872048
										KWMTBOMO01271.mrna1	44.5156	10.8788		KWMTBOMO04923.mrna1	6457.63	13.8424						KWMTBOMO04923.mrna1	Low	6457.63	11386.7	1.76329	13.8424	4.776	0.345026
										KWMTBOMO01273.mrna1	1683.26	334.903		KWMTBOMO04925.mrna1	36.4783	25.697						KWMTBOMO04925.mrna1	Low	36.4783	29.4341	0.806895	25.697	9.49599	0.369537
										KWMTBOMO01274.mrna1	53.6575	34.5879		KWMTBOMO04926.mrna1	132.03	404.055						KWMTBOMO04926.mrna1	Low	132.03	101.927	0.771998	404.055	266.264	0.658979
										KWMTBOMO01281.mrna1	16.6885	13.8424		KWMTBOMO04989.mrna1	19.3491	14.8303						KWMTBOMO04989.mrna1	Low	19.3491	23.0153	1.18948	14.8303	17.048	1.14954
										KWMTBOMO01300.mrna1	13.1657	13.8424		KWMTBOMO05085.mrna1	11.4534	8.90304						KWMTBOMO05085.mrna1	Low	11.4534	12.2398	1.06866	8.90304	7.60799	0.854539
										KWMTBOMO01304.mrna1	178.566	44.4667		KWMTBOMO05288.mrna1	15.4273	7.91516						KWMTBOMO05288.mrna1	Low	15.4273	17.8537	1.15727	7.91516	3.832	0.484134
										KWMTBOMO01312.mrna1	41.824	5.9394		KWMTBOMO05365.mrna1	31.625	1152.87						KWMTBOMO05365.mrna1	Low	31.625	26.8016	0.847479	1152.87	882.695	0.765652
										KWMTBOMO01315.mrna1	38.2297	23.7212		KWMTBOMO05403.mrna1	18.9619	102.752						KWMTBOMO05403.mrna1	Low	18.9619	24.9337	1.31494	102.752	125.608	1.22244
										KWMTBOMO01320.mrna1	600.883	52.3697		KWMTBOMO05419.mrna1	6.61229	146.218						KWMTBOMO05419.mrna1	Low	6.61229	11.3958	1.72343	146.218	166.2	1.13666
										KWMTBOMO01325.mrna1	28.9279	39.5273		KWMTBOMO05432.mrna1	8.56487	117.57						KWMTBOMO05432.mrna1	Middle	8.56487	20.92	2.44254	117.57	212.456	1.80706
										KWMTBOMO01335.mrna1	21.0224	7.91516		KWMTBOMO05540.mrna1	89.3231	359.6						KWMTBOMO05540.mrna1	Low	89.3231	126.747	1.41898	359.6	630.647	1.75375
										KWMTBOMO01346.mrna1	12.3594	2.97576		KWMTBOMO05549.mrna1	7.89323	37.5515						KWMTBOMO05549.mrna1	Middle	7.89323	17.6649	2.23798	37.5515	116.168	3.09356
										KWMTBOMO01351.mrna1	22.0039	4.95152		KWMTBOMO05825.mrna1	12.7758	8.90304						KWMTBOMO05825.mrna1	Low	12.7758	13.7402	1.07548	8.90304	13.272	1.49073
										KWMTBOMO01358.mrna1	15.7103	1.98788		KWMTBOMO05864.mrna1	22.4013	4.95152						KWMTBOMO05864.mrna1	Low	22.4013	24.2008	1.08033	4.95152	7.60799	1.5365
										KWMTBOMO01359.mrna1	11.5537	1.98788		KWMTBOMO05878.mrna1	55.7526	36.5637						KWMTBOMO05878.mrna1	Low	55.7526	60.539	1.08585	36.5637	38.76	1.06007
										KWMTBOMO01361.mrna1	21.0412	37.5515		KWMTBOMO05905.mrna1	9.07904	181.782						KWMTBOMO05905.mrna1	Low	9.07904	11.7209	1.29098	181.782	246.44	1.35569
										KWMTBOMO01368.mrna1	18.0319	3.96364		KWMTBOMO05963.mrna1	9.57401	107.691						KWMTBOMO05963.mrna1	Low	9.57401	13.3248	1.39177	107.691	113.336	1.05242
										KWMTBOMO01381.mrna1	607.291	63.2364		KWMTBOMO06054.mrna1	6.60878	126.461						KWMTBOMO06054.mrna1	Middle	6.60878	15.1966	2.29946	126.461	120.888	0.955932
										KWMTBOMO01384.mrna1	11.3932	12.8546		KWMTBOMO06124.mrna1	21.7097	48.4182						KWMTBOMO06124.mrna1	Low	21.7097	28.8382	1.32835	48.4182	50.088	1.03449
										KWMTBOMO01420.mrna1	25.9181	33.6		KWMTBOMO06141.mrna1	8.43025	306.255						KWMTBOMO06141.mrna1	Middle	8.43025	18.368	2.17882	306.255	498.488	1.62769
										KWMTBOMO01423.mrna1	27.6263	16.8061		KWMTBOMO06252.mrna1	12.1109	9.89092						KWMTBOMO06252.mrna1	Low	12.1109	14.8273	1.22429	9.89092	17.048	1.7236
										KWMTBOMO01424.mrna1	1103.77	324.037		KWMTBOMO06282.mrna1	16.7525	4.95152						KWMTBOMO06282.mrna1	Low	16.7525	17.2123	1.02744	4.95152	3.832	0.773903
										KWMTBOMO01425.mrna1	8.4854	74.1031		KWMTBOMO06303.mrna1	13.8327	1.98788						KWMTBOMO06303.mrna1	Low	13.8327	21.0491	1.5217	1.98788	1	0.503049
										KWMTBOMO01430.mrna1	20.9923	6.92728		KWMTBOMO06308.mrna1	34.0592	75.091						KWMTBOMO06308.mrna1	Middle	34.0592	70.39	2.0667	75.091	120.888	1.60989
										KWMTBOMO01431.mrna1	308.972	49.4061		KWMTBOMO06309.mrna1	35.065	1						KWMTBOMO06309.mrna1	Low	35.065	53.8423	1.5355	1	2.888	2.888
										KWMTBOMO01438.mrna1	16.9886	11.8667		KWMTBOMO06447.mrna1	22.348	153.133						KWMTBOMO06447.mrna1	Middle	22.348	47.9908	2.14743	153.133	80.2959	0.524353
										KWMTBOMO01439.mrna1	15.3194	7.91516		KWMTBOMO06517.mrna1	91.2464	978.013						KWMTBOMO06517.mrna1	Low	91.2464	148.481	1.62726	978.013	535.304	0.547338
										KWMTBOMO01440.mrna1	56.4652	15.8182		KWMTBOMO06753.mrna1	39.9115	13.8424						KWMTBOMO06753.mrna1	Low	39.9115	37.2396	0.933056	13.8424	17.992	1.29977
										KWMTBOMO01445.mrna1	29.3277	22.7334		KWMTBOMO06755.mrna1	102.069	810.073						KWMTBOMO06755.mrna1	Low	102.069	139.933	1.37096	810.073	470.168	0.580401
										KWMTBOMO01446.mrna1	14.4654	33.6		KWMTBOMO06889.mrna1	104.442	756.728						KWMTBOMO06889.mrna1	Low	104.442	142.834	1.36759	756.728	435.24	0.57516
										KWMTBOMO01452.mrna1	18.996	31.6243		KWMTBOMO06987.mrna1	11.6826	477.158						KWMTBOMO06987.mrna1	Middle	11.6826	32.0342	2.74203	477.158	479.608	1.00513
										KWMTBOMO01456.mrna1	12.3027	4.95152		KWMTBOMO07030.mrna1	17.0002	7.91516						KWMTBOMO07030.mrna1	Low	17.0002	17.3571	1.02099	7.91516	6.66399	0.841928
										KWMTBOMO01472.mrna1	11.442	19.7697		KWMTBOMO07111.mrna1	38.8741	42.4909						KWMTBOMO07111.mrna1	Low	38.8741	48.1375	1.23829	42.4909	42.536	1.00106
										KWMTBOMO01482.mrna1	48.3576	19.7697		KWMTBOMO07135.mrna1	7.72368	71.1395						KWMTBOMO07135.mrna1	High	7.72368	65.6979	8.50603	71.1395	82.1839	1.15525
										KWMTBOMO01484.mrna1	11.6704	2.97576		KWMTBOMO07156.mrna1	33.7839	807.11						KWMTBOMO07156.mrna1	Low	33.7839	44.894	1.32886	807.11	472.056	0.584872
										KWMTBOMO01486.mrna1	15.1699	32.6122		KWMTBOMO07183.mrna1	10.9081	12.8546						KWMTBOMO07183.mrna1	Low	10.9081	11.2477	1.03113	12.8546	11.384	0.8856
										KWMTBOMO01488.mrna1	22.5359	4.95152		KWMTBOMO07240.mrna1	8.28831	283.534						KWMTBOMO07240.mrna1	Low	8.28831	16.3785	1.97609	283.534	376.712	1.32863
										KWMTBOMO01502.mrna1	188.429	13.8424		KWMTBOMO07273.mrna1	7.11835	53.3576						KWMTBOMO07273.mrna1	Low	7.11835	12.7909	1.7969	53.3576	67.0799	1.25718
										KWMTBOMO01516.mrna1	32.8155	6.92728		KWMTBOMO07335.mrna1	14.7994	25.697						KWMTBOMO07335.mrna1	Low	14.7994	12.4492	0.841193	25.697	13.272	0.51648
										KWMTBOMO01518.mrna1	21.4222	4.95152		KWMTBOMO07404.mrna1	12.7429	1.98788						KWMTBOMO07404.mrna1	Low	12.7429	14.035	1.1014	1.98788	1.944	0.977926
										KWMTBOMO01522.mrna1	26.087	44.4667		KWMTBOMO07422.mrna1	9.67023	15.8182						KWMTBOMO07422.mrna1	Low	9.67023	12.6385	1.30695	15.8182	29.32	1.85356
										KWMTBOMO01606.mrna1	94.7249	135.352		KWMTBOMO07490.mrna1	18.8673	698.443						KWMTBOMO07490.mrna1	High	18.8673	137.846	7.30608	698.443	738.263	1.05701
										KWMTBOMO01621.mrna1	20.6152	7.91516		KWMTBOMO07495.mrna1	11.3995	1						KWMTBOMO07495.mrna1	Low	11.3995	13.3484	1.17097	1	1	1
										KWMTBOMO01625.mrna1	18.3062	2.97576		KWMTBOMO07568.mrna1	19.0342	8.90304						KWMTBOMO07568.mrna1	Low	19.0342	21.3585	1.12211	8.90304	10.44	1.17263
										KWMTBOMO01637.mrna1	34.7005	19.7697		KWMTBOMO07580.mrna1	55.2076	133.376						KWMTBOMO07580.mrna1	Low	55.2076	78.5871	1.42348	133.376	100.12	0.75066
										KWMTBOMO01645.mrna1	13.093	24.7091		KWMTBOMO07829.mrna1	13.4122	9.89092						KWMTBOMO07829.mrna1	Low	13.4122	16.0995	1.20037	9.89092	6.66399	0.673749
										KWMTBOMO01658.mrna1	14.96	2.97576		KWMTBOMO07898.mrna1	12.5053	297.364						KWMTBOMO07898.mrna1	Middle	12.5053	25.2526	2.01935	297.364	417.304	1.40334
										KWMTBOMO01659.mrna1	17.1807	7.91516		KWMTBOMO08004.mrna1	5.39471	9.89092						KWMTBOMO08004.mrna1	Middle	5.39471	14.0939	2.61254	9.89092	2.888	0.291985
										KWMTBOMO01662.mrna1	38.9895	13.8424		KWMTBOMO08019.mrna1	1740.96	3.96364						KWMTBOMO08019.mrna1	Low	1740.96	3162.19	1.81635	3.96364	3.832	0.966788
										KWMTBOMO01663.mrna1	12.9173	13.8424		KWMTBOMO08315.mrna1	12.3326	12.8546						KWMTBOMO08315.mrna1	Low	12.3326	14.6065	1.18438	12.8546	10.44	0.812163
										KWMTBOMO01666.mrna1	63.8328	16.8061		KWMTBOMO08383.mrna1	44.646	10.8788						KWMTBOMO08383.mrna1	Low	44.646	49.8892	1.11744	10.8788	11.384	1.04644
										KWMTBOMO01669.mrna1	17.0534	6.92728		KWMTBOMO08395.mrna1	14.2991	68.1758						KWMTBOMO08395.mrna1	Low	14.2991	21.5432	1.50661	68.1758	51.976	0.762381
										KWMTBOMO01670.mrna1	27.2678	9.89092		KWMTBOMO08408.mrna1	39.6534	34.5879						KWMTBOMO08408.mrna1	Low	39.6534	47.9945	1.21035	34.5879	27.432	0.793109
										KWMTBOMO01671.mrna1	18.0184	17.794		KWMTBOMO08418.mrna1	21.0657	4.95152						KWMTBOMO08418.mrna1	Low	21.0657	25.8536	1.22728	4.95152	5.72	1.1552
										KWMTBOMO01675.mrna1	25.2214	17.794		KWMTBOMO08420.mrna1	33.8493	133.376						KWMTBOMO08420.mrna1	Middle	33.8493	113.787	3.36159	133.376	112.392	0.84267
										KWMTBOMO01683.mrna1	58.1201	130.412		KWMTBOMO08480.mrna1	11.3693	24.7091						KWMTBOMO08480.mrna1	Low	11.3693	9.46061	0.832121	24.7091	20.824	0.842765
										KWMTBOMO01684.mrna1	13.1587	23.7212		KWMTBOMO08486.mrna1	5.21702	35.5758						KWMTBOMO08486.mrna1	Middle	5.21702	11.0423	2.1166	35.5758	96.3439	2.70813
										KWMTBOMO01688.mrna1	47.3153	11.8667		KWMTBOMO08577.mrna1	11.0718	356.637						KWMTBOMO08577.mrna1	Low	11.0718	7.33694	0.662672	356.637	157.704	0.442198
										KWMTBOMO01700.mrna1	18.1879	19.7697		KWMTBOMO08710.mrna1	4.47736	56.3213						KWMTBOMO08710.mrna1	Middle	4.47736	11.3653	2.53839	56.3213	41.592	0.738477
										KWMTBOMO01708.mrna1	19.1595	57.3091		KWMTBOMO08774.mrna1	17.294	211.418						KWMTBOMO08774.mrna1	Low	17.294	24.7793	1.43283	211.418	366.328	1.73271
										KWMTBOMO01712.mrna1	9.52123	2.97576		KWMTBOMO08832.mrna1	6.93117	96.8243						KWMTBOMO08832.mrna1	Middle	6.93117	15.639	2.25633	96.8243	187.912	1.94075
										KWMTBOMO01714.mrna1	13.5136	54.3455		KWMTBOMO08885.mrna1	43.7887	11.8667						KWMTBOMO08885.mrna1	Low	43.7887	36.7992	0.840381	11.8667	19.88	1.67528
										KWMTBOMO01718.mrna1	16.9182	10.8788		KWMTBOMO08919.mrna1	15.4194	31.6243						KWMTBOMO08919.mrna1	Low	15.4194	23.3291	1.51297	31.6243	35.928	1.13609
										KWMTBOMO01720.mrna1	24.9502	24.7091		KWMTBOMO09046.mrna1	45.3356	64.2243						KWMTBOMO09046.mrna1	Low	45.3356	49.6214	1.09453	64.2243	56.6959	0.88278
										KWMTBOMO01737.mrna1	14.3785	65.2122		KWMTBOMO09239.mrna1	32.1017	1.98788						KWMTBOMO09239.mrna1	Low	32.1017	47.9753	1.49448	1.98788	2.888	1.4528
										KWMTBOMO01742.mrna1	15.3724	4.95152		KWMTBOMO09264.mrna1	10.6281	2.97576						KWMTBOMO09264.mrna1	Low	10.6281	11.2489	1.05841	2.97576	4.776	1.60497
										KWMTBOMO01743.mrna1	12.9971	104.727		KWMTBOMO09468.mrna1	10.3752	3.96364						KWMTBOMO09468.mrna1	Low	10.3752	12.1424	1.17032	3.96364	3.832	0.966788
										KWMTBOMO01748.mrna1	10.6383	4.95152		KWMTBOMO09603.mrna1	97.0892	722.152						KWMTBOMO09603.mrna1	Low	97.0892	125.708	1.29476	722.152	422.968	0.585704
										KWMTBOMO01751.mrna1	29.7529	61.2607		KWMTBOMO09888.mrna1	10.8937	2.97576						KWMTBOMO09888.mrna1	Low	10.8937	11.6816	1.07232	2.97576	6.66399	2.23943
										KWMTBOMO01752.mrna1	38.701	13.8424		KWMTBOMO09921.mrna1	81.2361	1491.71						KWMTBOMO09921.mrna1	Low	81.2361	70.6421	0.86959	1491.71	1082.82	0.725894
										KWMTBOMO01755.mrna1	11.0401	20.7576		KWMTBOMO10120.mrna1	15.595	523.588						KWMTBOMO10120.mrna1	High	15.595	110.672	7.0966	523.588	506.984	0.968286
										KWMTBOMO01757.mrna1	166.509	111.643		KWMTBOMO10270.mrna1	13.4078	4.95152						KWMTBOMO10270.mrna1	Low	13.4078	14.0461	1.0476	4.95152	9.49599	1.91779
										KWMTBOMO01783.mrna1	11.1252	142.267		KWMTBOMO10356.mrna1	15.5587	37.5515						KWMTBOMO10356.mrna1	Low	15.5587	13.689	0.879829	37.5515	34.04	0.906486
										KWMTBOMO01796.mrna1	44.2779	32.6122		KWMTBOMO10360.mrna1	20.0794	77.0667						KWMTBOMO10360.mrna1	Low	20.0794	24.7233	1.23128	77.0667	86.9039	1.12765
										KWMTBOMO01799.mrna1	34.3263	28.6606		KWMTBOMO10536.mrna1	29.9423	8.90304						KWMTBOMO10536.mrna1	Low	29.9423	29.7236	0.992696	8.90304	10.44	1.17263
										KWMTBOMO01841.mrna1	13.458	15.8182		KWMTBOMO10679.mrna1	13.2052	42.4909						KWMTBOMO10679.mrna1	Middle	13.2052	32.8436	2.48718	42.4909	57.6399	1.35652
										KWMTBOMO01851.mrna1	6.13631	18.7818		KWMTBOMO10728.mrna1	25.3966	10.8788						KWMTBOMO10728.mrna1	Low	25.3966	29.1871	1.14925	10.8788	8.55199	0.786116
										KWMTBOMO01856.mrna1	13.129	35.5758		KWMTBOMO10774.mrna1	64.0707	957.268						KWMTBOMO10774.mrna1	Low	64.0707	49.5114	0.772761	957.268	684.455	0.715009
										KWMTBOMO01877.mrna1	26.6301	37.5515		KWMTBOMO10919.mrna1	8.44273	115.594						KWMTBOMO10919.mrna1	High	8.44273	72.9936	8.64573	115.594	147.32	1.27446
										KWMTBOMO01878.mrna1	18.3492	13.8424		KWMTBOMO11128.mrna1	20.0827	19.7697						KWMTBOMO11128.mrna1	Low	20.0827	20.2534	1.0085	19.7697	16.104	0.814579
										KWMTBOMO01879.mrna1	44.7388	8.90304		KWMTBOMO11131.mrna1	8.40618	336.879						KWMTBOMO11131.mrna1	Middle	8.40618	23.5652	2.80332	336.879	303.08	0.899669
										KWMTBOMO01881.mrna1	71.4455	79.0425		KWMTBOMO11205.mrna1	10.8522	5.9394						KWMTBOMO11205.mrna1	Low	10.8522	11.3902	1.04957	5.9394	2.888	0.486244
										KWMTBOMO01885.mrna1	147.48	76.0789		KWMTBOMO11308.mrna1	145.588	862.431						KWMTBOMO11308.mrna1	Low	145.588	226.081	1.55288	862.431	477.72	0.553922
										KWMTBOMO01889.mrna1	21.3317	24.7091		KWMTBOMO11466.mrna1	7.36956	272.667						KWMTBOMO11466.mrna1	Middle	7.36956	15.116	2.05114	272.667	420.136	1.54084
										KWMTBOMO01890.mrna1	25.5885	13.8424		KWMTBOMO11470.mrna1	14.4634	95.8365						KWMTBOMO11470.mrna1	Middle	14.4634	38.7989	2.68255	95.8365	253.048	2.64041
										KWMTBOMO01895.mrna1	11.4786	18.7818		KWMTBOMO11599.mrna1	23.1777	46.4425						KWMTBOMO11599.mrna1	Low	23.1777	25.8133	1.11371	46.4425	46.312	0.99719
										KWMTBOMO01908.mrna1	13.1089	15.8182		KWMTBOMO11760.mrna1	14.5507	10.8788						KWMTBOMO11760.mrna1	Low	14.5507	15.5013	1.06533	10.8788	4.776	0.439019
										KWMTBOMO01918.mrna1	20.1056	5.9394		KWMTBOMO11776.mrna1	21.8219	7.91516						KWMTBOMO11776.mrna1	Low	21.8219	26.1801	1.19971	7.91516	6.66399	0.841928
										KWMTBOMO01927.mrna1	21.499	59.2849		KWMTBOMO11835.mrna1	5.67994	58.297						KWMTBOMO11835.mrna1	Middle	5.67994	12.4581	2.19335	58.297	115.224	1.9765
										KWMTBOMO01930.mrna1	11.4979	65.2122		KWMTBOMO11878.mrna1	22.826	7.91516						KWMTBOMO11878.mrna1	Low	22.826	27.08	1.18637	7.91516	4.776	0.603399
										KWMTBOMO01932.mrna1	12.0907	3.96364		KWMTBOMO11929.mrna1	13.6505	25.697						KWMTBOMO11929.mrna1	Low	13.6505	15.2786	1.11928	25.697	10.44	0.406273
										KWMTBOMO01941.mrna1	424.053	14.8303		KWMTBOMO11968.mrna1	12.6434	2.97576						KWMTBOMO11968.mrna1	Low	12.6434	14.1398	1.11835	2.97576	1	0.336049
										KWMTBOMO01950.mrna1	18.3351	43.4788		KWMTBOMO11982.mrna1	19.3872	146.218						KWMTBOMO11982.mrna1	Low	19.3872	26.2286	1.35288	146.218	93.5119	0.639536
										KWMTBOMO01956.mrna1	43.717	48.4182		KWMTBOMO12052.mrna1	166.27	1113.35						KWMTBOMO12052.mrna1	Low	166.27	192.38	1.15703	1113.35	618.375	0.555417
										KWMTBOMO01960.mrna1	20.9989	44.4667		KWMTBOMO12080.mrna1	16.6707	293.412						KWMTBOMO12080.mrna1	Low	16.6707	20.9358	1.25585	293.412	56.6959	0.19323
										KWMTBOMO01967.mrna1	14.0307	20.7576		KWMTBOMO12149.mrna1	25.2919	38.5394						KWMTBOMO12149.mrna1	Low	25.2919	35.5204	1.40442	38.5394	48.2	1.25067
										KWMTBOMO01971.mrna1	15.4887	28.6606		KWMTBOMO12157.mrna1	3.08269	36.5637						KWMTBOMO12157.mrna1	Middle	3.08269	11.7372	3.80745	36.5637	50.088	1.36988
										KWMTBOMO01972.mrna1	16.9547	14.8303		KWMTBOMO12202.mrna1	10.3284	91.8849						KWMTBOMO12202.mrna1	Low	10.3284	13.4205	1.29937	91.8849	118.056	1.28482
										KWMTBOMO01975.mrna1	34.9526	205.491		KWMTBOMO12247.mrna1	10.0953	67.1879						KWMTBOMO12247.mrna1	Low	10.0953	14.1184	1.39851	67.1879	91.6239	1.3637
										KWMTBOMO02004.mrna1	44.3547	42.4909		KWMTBOMO12251.mrna1	119.452	733.019						KWMTBOMO12251.mrna1	Low	119.452	152.721	1.27852	733.019	463.56	0.632398
										KWMTBOMO02006.mrna1	771.693	271.679		KWMTBOMO12254.mrna1	14.6301	11.8667						KWMTBOMO12254.mrna1	Low	14.6301	16.0257	1.09539	11.8667	7.60799	0.641123
										KWMTBOMO02013.mrna1	37.9851	26.6849		KWMTBOMO12262.mrna1	7.42211	357.625						KWMTBOMO12262.mrna1	Middle	7.42211	20.2096	2.72289	357.625	324.792	0.908192
										KWMTBOMO02025.mrna1	20.059	29.6485		KWMTBOMO12285.mrna1	140.296	267.728						KWMTBOMO12285.mrna1	Low	140.296	97.8905	0.697743	267.728	204.904	0.765345
										KWMTBOMO02035.mrna1	20.8398	1		KWMTBOMO12530.mrna1	11.9719	33.6						KWMTBOMO12530.mrna1	Low	11.9719	11.3857	0.951036	33.6	71.7999	2.1369
										KWMTBOMO02038.mrna1	12.6553	11.8667		KWMTBOMO12542.mrna1	17.1961	8.90304						KWMTBOMO12542.mrna1	Low	17.1961	17.7498	1.0322	8.90304	8.55199	0.96057
										KWMTBOMO02041.mrna1	7.39909	18.7818		KWMTBOMO12544.mrna1	12.2496	3.96364						KWMTBOMO12544.mrna1	Low	12.2496	14.1797	1.15757	3.96364	5.72	1.44312
										KWMTBOMO02045.mrna1	17.3843	64.2243		KWMTBOMO12638.mrna1	9.79692	235.127						KWMTBOMO12638.mrna1	Middle	9.79692	19.8513	2.02628	235.127	365.384	1.55398
										KWMTBOMO02053.mrna1	20.6407	34.5879		KWMTBOMO12639.mrna1	8.13753	69.1637						KWMTBOMO12639.mrna1	Middle	8.13753	16.7694	2.06075	69.1637	119	1.72055
										KWMTBOMO02058.mrna1	13.9194	23.7212		KWMTBOMO12788.mrna1	22.9192	110.655						KWMTBOMO12788.mrna1	Low	22.9192	29.7433	1.29775	110.655	118.056	1.06689
										KWMTBOMO02059.mrna1	1098.37	77.0667		KWMTBOMO12823.mrna1	10.9327	136.34						KWMTBOMO12823.mrna1	Low	10.9327	14.1234	1.29185	136.34	150.152	1.10131
										KWMTBOMO02060.mrna1	27.4645	65.2122		KWMTBOMO12830.mrna1	4.66599	38.5394						KWMTBOMO12830.mrna1	Middle	4.66599	14.5677	3.1221	38.5394	15.16	0.393363
										KWMTBOMO02061.mrna1	65.6028	71.1395		KWMTBOMO12852.mrna1	13.0427	111.643						KWMTBOMO12852.mrna1	Low	13.0427	24.9961	1.91649	111.643	75.5759	0.676946
										KWMTBOMO02062.mrna1	19.6614	2.97576		KWMTBOMO12943.mrna1	113.932	2523.06						KWMTBOMO12943.mrna1	Low	113.932	74.9236	0.657618	2523.06	2113.67	0.837742
										KWMTBOMO02064.mrna1	45.8577	51.3819		KWMTBOMO12944.mrna1	12.2398	53.3576						KWMTBOMO12944.mrna1	Low	12.2398	9.72419	0.794474	53.3576	52.92	0.991797
										KWMTBOMO02066.mrna1	14.0471	19.7697		KWMTBOMO13194.mrna1	13.4429	3.96364						KWMTBOMO13194.mrna1	Low	13.4429	15.4249	1.14744	3.96364	2.888	0.728623
										KWMTBOMO02081.mrna1	522.86	469.255		KWMTBOMO13227.mrna1	11.7572	49.4061						KWMTBOMO13227.mrna1	Low	11.7572	14.5122	1.23432	49.4061	45.368	0.918266
										KWMTBOMO02082.mrna1	148.412	35.5758		KWMTBOMO13270.mrna1	60.5724	844.649						KWMTBOMO13270.mrna1	Low	60.5724	101.647	1.67811	844.649	475.832	0.563348
										KWMTBOMO02087.mrna1	14.375	26.6849		KWMTBOMO13322.mrna1	14.4554	8.90304						KWMTBOMO13322.mrna1	Low	14.4554	15.592	1.07863	8.90304	3.832	0.430415
										KWMTBOMO02088.mrna1	25.7156	78.0546		KWMTBOMO13389.mrna1	10.0746	2.97576						KWMTBOMO13389.mrna1	Low	10.0746	13.406	1.33067	2.97576	1	0.336049
										KWMTBOMO02090.mrna1	11.8693	5.9394		KWMTBOMO13432.mrna1	11.0224	727.092						KWMTBOMO13432.mrna1	Low	11.0224	16.503	1.49722	727.092	268.152	0.368801
										KWMTBOMO02096.mrna1	34.5861	27.6728		KWMTBOMO13538.mrna1	20.047	3.96364						KWMTBOMO13538.mrna1	Low	20.047	22.021	1.09847	3.96364	3.832	0.966788
										KWMTBOMO02099.mrna1	14.7199	20.7576		KWMTBOMO13564.mrna1	10.2397	3.96364						KWMTBOMO13564.mrna1	Low	10.2397	12.548	1.22543	3.96364	19.88	5.01559
										KWMTBOMO02112.mrna1	15.555	8.90304		KWMTBOMO13938.mrna1	11.3514	7.91516						KWMTBOMO13938.mrna1	Low	11.3514	10.5572	0.93003	7.91516	5.72	0.722663
										KWMTBOMO02115.mrna1	15.1553	4.95152		KWMTBOMO14049.mrna1	23.393	8.90304						KWMTBOMO14049.mrna1	Low	23.393	27.7852	1.18776	8.90304	12.328	1.38469
										KWMTBOMO02121.mrna1	9.07355	41.5031		KWMTBOMO14241.mrna1	6.78976	10.8788						KWMTBOMO14241.mrna1	Low	6.78976	11.4135	1.68098	10.8788	7.60799	0.699341
										KWMTBOMO02122.mrna1	62.1714	34.5879		KWMTBOMO14255.mrna1	11.4037	172.891						KWMTBOMO14255.mrna1	Low	11.4037	16.1771	1.41858	172.891	113.336	0.655534
										KWMTBOMO02123.mrna1	19.9384	56.3213		KWMTBOMO14394.mrna1	7.77675	155.109						KWMTBOMO14394.mrna1	Middle	7.77675	18.8883	2.42881	155.109	180.36	1.16279
										KWMTBOMO02133.mrna1	79.2659	33.6		KWMTBOMO14489.mrna1	10.3579	7.91516						KWMTBOMO14489.mrna1	Low	10.3579	11.3239	1.09327	7.91516	11.384	1.43825
										KWMTBOMO02135.mrna1	23.1131	12.8546		KWMTBOMO14514.mrna1	9.87376	299.34						KWMTBOMO14514.mrna1	Middle	9.87376	21.0923	2.1362	299.34	438.072	1.46346
										KWMTBOMO02136.mrna1	14.2186	12.8546		KWMTBOMO14611.mrna1	38.4782	627.316						KWMTBOMO14611.mrna1	Low	38.4782	61.2517	1.59186	627.316	390.872	0.623086
										KWMTBOMO02138.mrna1	12.8773	24.7091		KWMTBOMO14636.mrna1	9.40336	67.1879						KWMTBOMO14636.mrna1	Middle	9.40336	22.4511	2.38756	67.1879	107.672	1.60255
										KWMTBOMO02140.mrna1	16.3075	36.5637		KWMTBOMO14744.mrna1	170.304	3132.58						KWMTBOMO14744.mrna1	Low	170.304	227.433	1.33545	3132.58	4005.44	1.27864
										KWMTBOMO02146.mrna1	12.0804	19.7697		KWMTBOMO14799.mrna1	23.6659	42.4909						KWMTBOMO14799.mrna1	Low	23.6659	21.6063	0.912972	42.4909	59.5279	1.40096
										KWMTBOMO02147.mrna1	14.2363	7.91516		KWMTBOMO14803.mrna1	7.44731	55.3334						KWMTBOMO14803.mrna1	Middle	7.44731	21.5045	2.88755	55.3334	99.1759	1.79233
										KWMTBOMO02148.mrna1	64.5803	25.697		KWMTBOMO14873.mrna1	140.206	2513.18						KWMTBOMO14873.mrna1	Low	140.206	102.171	0.728719	2513.18	1868.23	0.743374
										KWMTBOMO02165.mrna1	14.4939	21.7455		KWMTBOMO14952.mrna1	13.3347	2.97576						KWMTBOMO14952.mrna1	Low	13.3347	13.4356	1.00757	2.97576	1.944	0.653278
										KWMTBOMO02183.mrna1	15.3205	24.7091		KWMTBOMO14963.mrna1	12.2411	957.268						KWMTBOMO14963.mrna1	Low	12.2411	10.6797	0.872441	957.268	725.991	0.7584
										KWMTBOMO02184.mrna1	12.5412	3.96364		KWMTBOMO14978.mrna1	11.4648	80.0304						KWMTBOMO14978.mrna1	Low	11.4648	15.476	1.34987	80.0304	102.952	1.28641
										KWMTBOMO02185.mrna1	41.3895	13.8424		KWMTBOMO14980.mrna1	10.9363	3.96364						KWMTBOMO14980.mrna1	Low	10.9363	11.6396	1.0643	3.96364	10.44	2.63394
										KWMTBOMO02210.mrna1	10.9378	8.90304		KWMTBOMO15052.mrna1	53.9318	161.037						KWMTBOMO15052.mrna1	Low	53.9318	62.4326	1.15762	161.037	30.264	0.187932
										KWMTBOMO02216.mrna1	13.6659	12.8546		KWMTBOMO15387.mrna1	20.8194	13.8424						KWMTBOMO15387.mrna1	Low	20.8194	24.5958	1.18139	13.8424	10.44	0.754202
										KWMTBOMO02218.mrna1	9.74961	10.8788		KWMTBOMO15412.mrna1	1387.01	8.90304						KWMTBOMO15412.mrna1	Low	1387.01	2427.97	1.75051	8.90304	3.832	0.430415
										KWMTBOMO02221.mrna1	14.4141	19.7697		KWMTBOMO15470.mrna1	42.6459	332.928						KWMTBOMO15470.mrna1	Low	42.6459	76.9676	1.80481	332.928	196.408	0.589942
										KWMTBOMO02223.mrna1	14.8704	5.9394		KWMTBOMO15471.mrna1	85.2834	359.6						KWMTBOMO15471.mrna1	Low	85.2834	102.976	1.20746	359.6	226.616	0.630188
										KWMTBOMO02231.mrna1	11.9632	17.794		KWMTBOMO15475.mrna1	11.0744	2.97576						KWMTBOMO15475.mrna1	Low	11.0744	13.8991	1.25507	2.97576	17.992	6.04618
										KWMTBOMO02241.mrna1	21.922	23.7212		KWMTBOMO15476.mrna1	18.4189	10.8788						KWMTBOMO15476.mrna1	Low	18.4189	23.062	1.25209	10.8788	27.432	2.5216
										KWMTBOMO02269.mrna1	46.452	16.8061		KWMTBOMO15493.mrna1	27.2562	724.128						KWMTBOMO15493.mrna1	Low	27.2562	22.4826	0.824862	724.128	460.728	0.636252
										KWMTBOMO02276.mrna1	15.1314	22.7334		KWMTBOMO15641.mrna1	15.6137	14.8303						KWMTBOMO15641.mrna1	Low	15.6137	18.4484	1.18155	14.8303	25.544	1.72242
										KWMTBOMO02278.mrna1	1599.33	331.94		KWMTBOMO15841.mrna1	33.2645	33.6						KWMTBOMO15841.mrna1	Low	33.2645	37.899	1.13932	33.6	27.432	0.816427
										KWMTBOMO02308.mrna1	10.7985	101.764		KWMTBOMO15851.mrna1	53.0103	344.782						KWMTBOMO15851.mrna1	Low	53.0103	73.3568	1.38382	344.782	537.192	1.55806
										KWMTBOMO02309.mrna1	17.7887	5.9394		KWMTBOMO16043.mrna1	26.5632	26.6849						KWMTBOMO16043.mrna1	Low	26.5632	28.6954	1.08027	26.6849	15.16	0.568112
										KWMTBOMO02318.mrna1	18.3896	26.6849		KWMTBOMO16055.mrna1	21.4227	81.0183						KWMTBOMO16055.mrna1	Low	21.4227	25.6291	1.19635	81.0183	74.6319	0.921174
										KWMTBOMO02325.mrna1	31.2815	26.6849		KWMTBOMO16133.mrna1	10.9407	5.9394						KWMTBOMO16133.mrna1	Low	10.9407	13.1249	1.19964	5.9394	7.60799	1.28094
										KWMTBOMO02329.mrna1	40.415	32.6122		KWMTBOMO16149.mrna1	35.9275	17.794						KWMTBOMO16149.mrna1	Low	35.9275	34.3546	0.956219	17.794	17.992	1.01113
										KWMTBOMO02347.mrna1	18.735	6.92728		KWMTBOMO16185.mrna1	15.0652	120.533						KWMTBOMO16185.mrna1	Low	15.0652	19.1678	1.27232	120.533	66.1359	0.548694
										KWMTBOMO02352.mrna1	13.3544	10.8788		KWMTBOMO16300.mrna1	14.6093	103.739						KWMTBOMO16300.mrna1	Low	14.6093	19.2115	1.31502	103.739	80.2959	0.774015
										KWMTBOMO02353.mrna1	12.3251	3.96364		KWMTBOMO16341.mrna1	17.7834	26.6849						KWMTBOMO16341.mrna1	Low	17.7834	19.2146	1.08048	26.6849	27.432	1.028
										KWMTBOMO02354.mrna1	22.3318	10.8788		KWMTBOMO16351.mrna1	32.8698	78.0546						KWMTBOMO16351.mrna1	Middle	32.8698	78.4641	2.38712	78.0546	114.28	1.4641
										KWMTBOMO02368.mrna1	95.1125	312.182		KWMTBOMO16385.mrna1	19.8195	8.90304						KWMTBOMO16385.mrna1	Low	19.8195	22.6172	1.14116	8.90304	8.55199	0.96057
										KWMTBOMO02376.mrna1	147.235	5.9394		KWMTBOMO16423.mrna1	22.4368	22.7334						KWMTBOMO16423.mrna1	Low	22.4368	26.8074	1.1948	22.7334	25.544	1.12363
										KWMTBOMO02377.mrna1	11.1647	4.95152		KWMTBOMO16566.mrna1	9.18547	195.612						KWMTBOMO16566.mrna1	Middle	9.18547	24.7718	2.69684	195.612	195.464	0.999241
										KWMTBOMO02378.mrna1	13.8062	8.90304		KWMTBOMO16568.mrna1	1864.21	6.92728						KWMTBOMO16568.mrna1	Low	1864.21	3166.54	1.6986	6.92728	7.60799	1.09827
										KWMTBOMO02386.mrna1	9.38658	4.95152		KWMTBOMO16622.mrna1	87.8756	31.6243						KWMTBOMO16622.mrna1	Low	87.8756	100.867	1.14783	31.6243	32.152	1.01669
										KWMTBOMO02394.mrna1	19.6809	71.1395		KWMTBOMO16647.mrna1	29.1882	104.727						KWMTBOMO16647.mrna1	Middle	29.1882	69.5379	2.3824	104.727	206.792	1.97457
										KWMTBOMO02407.mrna1	19.7023	10.8788		KWMTBOMO16648.mrna1	79.168	106.703						KWMTBOMO16648.mrna1	Middle	79.168	314.565	3.97338	106.703	174.696	1.63721
										KWMTBOMO02414.mrna1	16.425	13.8424		KWMTBOMO16649.mrna1	153.586	2219.78						KWMTBOMO16649.mrna1	Low	153.586	205.982	1.34115	2219.78	2919.85	1.31538
										KWMTBOMO02415.mrna1	33.8777	24.7091		KWMTBOMO16668.mrna1	78.2794	1668.54						KWMTBOMO16668.mrna1	Low	78.2794	107.292	1.37062	1668.54	2377.05	1.42463
										KWMTBOMO02416.mrna1	13.384	24.7091		KWMTBOMO16691.mrna1	93.7393	26.6849						KWMTBOMO16691.mrna1	Low	93.7393	105.559	1.12609	26.6849	28.376	1.06337
										KWMTBOMO02418.mrna1	20.7667	9.89092		KWMTBOMO16692.mrna1	42.7203	3.96364						KWMTBOMO16692.mrna1	Middle	42.7203	117.018	2.73918	3.96364	1.944	0.490458
										KWMTBOMO02419.mrna1	12.6392	60.2728		KWMTBOMO16693.mrna1	2116.76	5.9394						KWMTBOMO16693.mrna1	Low	2116.76	3832.48	1.81054	5.9394	5.72	0.96306
										KWMTBOMO02421.mrna1	11.0241	5.9394		KWMTBOMO16745.mrna1	2738.68	9.89092						KWMTBOMO16745.mrna1	Low	2738.68	4731.67	1.72772	9.89092	9.49599	0.960072
										KWMTBOMO02422.mrna1	73.4094	56.3213		KWMTBOMO16763.mrna1	39.3088	20.7576						KWMTBOMO16763.mrna1	Low	39.3088	49.4053	1.25685	20.7576	11.384	0.548425
										KWMTBOMO02423.mrna1	19.9316	23.7212		KWMTBOMO16790.mrna1	68.9442	33.6						KWMTBOMO16790.mrna1	Low	68.9442	77.8437	1.12908	33.6	17.992	0.535475
										KWMTBOMO02424.mrna1	25.8687	2.97576		KWMTBOMO16801.mrna1	35.6645	22.7334						KWMTBOMO16801.mrna1	Low	35.6645	43.5348	1.22068	22.7334	16.104	0.708386
										KWMTBOMO02426.mrna1	30.3385	4.95152		KWMTBOMO16802.mrna1	110.799	25.697						KWMTBOMO16802.mrna1	Low	110.799	127.321	1.14911	25.697	16.104	0.626688
										KWMTBOMO02430.mrna1	25.339	9.89092		KWMTBOMO16819.mrna1	633.037	4.95152						KWMTBOMO16819.mrna1	Low	633.037	1197.17	1.89115	4.95152	6.66399	1.34585
										KWMTBOMO02431.mrna1	106.127	19.7697		KWMTBOMO16827.mrna1	21.3406	14.8303						KWMTBOMO16827.mrna1	Low	21.3406	24.0889	1.12878	14.8303	11.384	0.767616
										KWMTBOMO02432.mrna1	82.9581	32.6122		KWMTBOMO16838.mrna1	25.8881	15.8182						KWMTBOMO16838.mrna1	Low	25.8881	30.0207	1.15963	15.8182	20.824	1.31646
										KWMTBOMO02433.mrna1	61.7264	17.794		KWMTBOMO16840.mrna1	5.09621	12.8546						KWMTBOMO16840.mrna1	Middle	5.09621	19.0383	3.73577	12.8546	18.936	1.4731
										KWMTBOMO02434.mrna1	17.0419	15.8182		KWMTBOMO16868.mrna1	1300.46	5.9394						KWMTBOMO16868.mrna1	Low	1300.46	2233.51	1.71748	5.9394	5.72	0.96306
										KWMTBOMO02438.mrna1	87.5951	13.8424		KWMTBOMO16870.mrna1	30.2669	45.4546						KWMTBOMO16870.mrna1	Low	30.2669	38.7347	1.27977	45.4546	62.3599	1.37192
										KWMTBOMO02443.mrna1	12.9916	10.8788		Kabuki	90.0485	1222.02						Kabuki	Middle	90.0485	244.921	2.71988	1222.02	1746.45	1.42915
										KWMTBOMO02445.mrna1	19.2247	8.90304		Kasu_polyA_type	24.3958	179.806						Kasu_polyA_type	Low	24.3958	25.7834	1.05688	179.806	312.52	1.73809
										KWMTBOMO02450.mrna1	44.8859	21.7455		Kokubaru_6926bp	9.60188	337.867						Kokubaru_6926bp	Low	9.60188	12.083	1.2584	337.867	559.847	1.65701
										KWMTBOMO02468.mrna1	28.4905	19.7697		L1Bm	79.7868	19.7697						L1Bm	Low	79.7868	57.7179	0.723402	19.7697	37.816	1.91282
										KWMTBOMO02470.mrna1	22.1338	27.6728		LTR-2_BM-I	487.435	110.655						LTR-2_BM-I	Middle	487.435	1281.93	2.62994	110.655	102.008	0.921858
										KWMTBOMO02477.mrna1	883.414	117.57		MAR1_BM	70.5852	56.3213						MAR1_BM	Low	70.5852	87.1943	1.2353	56.3213	67.0799	1.19102
										KWMTBOMO02490.mrna1	17.5182	6.92728		MITE-Hoshidandy	33.2546	24.7091						MITE-Hoshidandy	Low	33.2546	26.1117	0.785208	24.7091	20.824	0.842765
										KWMTBOMO02500.mrna1	67.9949	93.8607		Mariner-1_BM	21.69	153.133						Mariner-1_BM	Low	21.69	28.0754	1.29439	153.133	173.752	1.13464
										KWMTBOMO02502.mrna1	13.3687	8.90304		Mariner-2_BM	31.2288	129.424						Mariner-2_BM	Low	31.2288	40.9859	1.31244	129.424	309.688	2.39281
										KWMTBOMO02529.mrna1	12.4389	16.8061		Mariner-4_BM	78.9732	31.6243						Mariner-4_BM	Low	78.9732	105.604	1.33722	31.6243	37.816	1.19579
										KWMTBOMO02532.mrna1	94.8985	11.8667		Mariner-7_BM	13.5127	25.697						Mariner-7_BM	Low	13.5127	16.7573	1.24012	25.697	52.92	2.05938
										KWMTBOMO02550.mrna1	19.5619	42.4909		Minichikuri	53.1784	13.8424						Minichikuri	Low	53.1784	68.2774	1.28393	13.8424	8.55199	0.61781
										KWMTBOMO02571.mrna1	22.0017	18.7818		Moriya_7603bp	84.5439	470.243						Moriya_7603bp	Low	84.5439	123.651	1.46257	470.243	614.599	1.30698
										KWMTBOMO02577.mrna1	14.9359	22.7334		Nagisa	19.4605	15.8182						Nagisa	Low	19.4605	26.7636	1.37528	15.8182	20.824	1.31646
										KWMTBOMO02579.mrna1	54.4786	54.3455		Noguchi	14.7532	564.091						Noguchi	Middle	14.7532	32.9369	2.23253	564.091	883.639	1.56648
										KWMTBOMO02580.mrna1	14.7319	38.5394		Nukegara	52.1656	25.697						Nukegara	Middle	52.1656	165.011	3.16322	25.697	29.32	1.14099
										KWMTBOMO02582.mrna1	11.5942	23.7212		Pakurin	14.5905	442.582						Pakurin	Low	14.5905	12.8799	0.88276	442.582	248.328	0.561088
										KWMTBOMO02583.mrna1	41.4	31.6243		Pao	116.506	3521.8						Pao	Low	116.506	80.9293	0.69464	3521.8	2641.37	0.750004
										KWMTBOMO02584.mrna1	14.0109	9.89092		R1-3_BM	235.42	12.8546						R1-3_BM	Low	235.42	309.807	1.31598	12.8546	29.32	2.2809
										KWMTBOMO02615.mrna1	12.0316	13.8424		R1-4_BM	16.564	17.794						R1-4_BM	Low	16.564	16.4397	0.992492	17.794	18.936	1.06418
										KWMTBOMO02616.mrna1	25.0639	5.9394		R1Bm	85.9817	51.3819						R1Bm	Low	85.9817	99.0122	1.15155	51.3819	67.0799	1.30552
										KWMTBOMO02617.mrna1	16.0478	12.8546		R2Bm	4318.18	309.218						R2Bm	Low	4318.18	6934.56	1.6059	309.218	465.448	1.50524
										KWMTBOMO02621.mrna1	12.7699	52.3697		Rikishi_Kabuki_type	12.1274	79.0425						Rikishi_Kabuki_type	Low	12.1274	5.91048	0.487368	79.0425	45.368	0.573969
										KWMTBOMO02622.mrna1	63.8185	157.085		Rinne	15.0871	33.6						Rinne	Low	15.0871	28.0506	1.85925	33.6	55.752	1.65928
										KWMTBOMO02628.mrna1	19.0253	15.8182		SART1	1034.62	275.631						SART1	Low	1034.62	1284.19	1.24121	275.631	178.472	0.647504
										KWMTBOMO02630.mrna1	81.3844	43.4788		SINE-1_BM	239.643	51.3819						SINE-1_BM	Low	239.643	204.206	0.852127	51.3819	61.4159	1.19528
										KWMTBOMO02633.mrna1	11.577	22.7334		Sake2_BM	20.9049	172.891						Sake2_BM	Low	20.9049	30.2427	1.44668	172.891	243.608	1.40902
										KWMTBOMO02636.mrna1	27.0164	40.5152		TE-1_BM	25.5618	102.752						TE-1_BM	Low	25.5618	33.2659	1.30139	102.752	104.84	1.02032
										KWMTBOMO02637.mrna1	17.7104	31.6243		TE-2_BM	49.6467	10.8788						TE-2_BM	Low	49.6467	57.3873	1.15591	10.8788	8.55199	0.786116
										KWMTBOMO02638.mrna1	462.019	559.152		TRAS1	12.6519	68.1758						TRAS1	Low	12.6519	14.8284	1.17203	68.1758	49.144	0.720841
										KWMTBOMO02646.mrna1	23.0036	8.90304		TRAS3	35.5569	541.37						TRAS3	Low	35.5569	41.3124	1.16187	541.37	417.304	0.770829
										KWMTBOMO02648.mrna1	11.8664	34.5879		TREST-W	21.033	25.697						TREST-W	Low	21.033	24.512	1.1654	25.697	33.096	1.28793
										KWMTBOMO02651.mrna1	22.8169	24.7091		Takuya	20.809	215.37						Takuya	Low	20.809	32.9054	1.58131	215.37	365.384	1.69654
										KWMTBOMO02674.mrna1	25.0485	23.7212		YAMATO_BM	44.4736	311.194						YAMATO_BM	Low	44.4736	73.8048	1.65952	311.194	176.584	0.567439
										KWMTBOMO02675.mrna1	40.6944	25.697		Yamato	20.804	1305						Yamato	Low	20.804	40.5382	1.94858	1305	722.215	0.553421
										KWMTBOMO02676.mrna1	20.6272	62.2485		robertson-mariner	21.9988	25.697						robertson-mariner	Low	21.9988	29.1567	1.32538	25.697	23.656	0.920574
										KWMTBOMO02690.mrna1	36.1425	16.8061		trest1	18.2853	2.97576						trest1	Low	18.2853	21.3674	1.16855	2.97576	2.888	0.970508
										KWMTBOMO02691.mrna1	67.751	78.0546
										KWMTBOMO02692.mrna1	24.3248	74.1031
										KWMTBOMO02693.mrna1	74.0273	62.2485
										KWMTBOMO02694.mrna1	104.885	106.703
										KWMTBOMO02697.mrna1	25.5921	7.91516
										KWMTBOMO02704.mrna1	49.3278	21.7455
										KWMTBOMO02705.mrna1	13.5256	18.7818
										KWMTBOMO02715.mrna1	13.4184	19.7697
										KWMTBOMO02717.mrna1	13.6219	29.6485
										KWMTBOMO02718.mrna1	33.7254	3.96364
										KWMTBOMO02723.mrna1	21.3702	46.4425
										KWMTBOMO02724.mrna1	1023.76	167.952
										KWMTBOMO02725.mrna1	758.675	390.225
										KWMTBOMO02726.mrna1	39.6368	45.4546
										KWMTBOMO02727.mrna1	13.3433	280.57
										KWMTBOMO02728.mrna1	50.2788	27.6728
										KWMTBOMO02730.mrna1	21.319	36.5637
										KWMTBOMO02732.mrna1	28.5291	18.7818
										KWMTBOMO02734.mrna1	225.678	58.297
										KWMTBOMO02743.mrna1	41.0399	113.618
										KWMTBOMO02744.mrna1	18.5483	20.7576
										KWMTBOMO02747.mrna1	26.7499	3.96364
										KWMTBOMO02748.mrna1	25.885	19.7697
										KWMTBOMO02764.mrna1	11.1977	80.0304
										KWMTBOMO02767.mrna1	17.3488	31.6243
										KWMTBOMO02768.mrna1	16.2998	8.90304
										KWMTBOMO02769.mrna1	21.3713	15.8182
										KWMTBOMO02774.mrna1	13.7686	36.5637
										KWMTBOMO02775.mrna1	50.1667	13.8424
										KWMTBOMO02777.mrna1	16.8838	14.8303
										KWMTBOMO02778.mrna1	14.7286	33.6
										KWMTBOMO02781.mrna1	12.5018	54.3455
										KWMTBOMO02784.mrna1	15.1947	19.7697
										KWMTBOMO02787.mrna1	15.1926	19.7697
										KWMTBOMO02801.mrna1	23.2332	293.412
										KWMTBOMO02835.mrna1	38.5671	23.7212
										KWMTBOMO02838.mrna1	12.2912	20.7576
										KWMTBOMO02839.mrna1	13.3467	6.92728
										KWMTBOMO02840.mrna1	165.702	140.291
										KWMTBOMO02845.mrna1	21.1941	28.6606
										KWMTBOMO02850.mrna1	13.5276	5.9394
										KWMTBOMO02853.mrna1	38.9037	27.6728
										KWMTBOMO02854.mrna1	57.9359	20.7576
										KWMTBOMO02857.mrna1	21.9093	11.8667
										KWMTBOMO02873.mrna1	14.7159	21.7455
										KWMTBOMO02880.mrna1	34.7881	5.9394
										KWMTBOMO02890.mrna1	19.1459	20.7576
										KWMTBOMO02891.mrna1	14.2729	1.98788
										KWMTBOMO02893.mrna1	25.6342	33.6
										KWMTBOMO02894.mrna1	78.7838	22.7334
										KWMTBOMO02895.mrna1	26.7763	52.3697
										KWMTBOMO02899.mrna1	49.3807	54.3455
										KWMTBOMO02904.mrna1	13.5862	32.6122
										KWMTBOMO02906.mrna1	18.1521	22.7334
										KWMTBOMO02907.mrna1	110.052	6.92728
										KWMTBOMO02909.mrna1	14.1801	27.6728
										KWMTBOMO02913.mrna1	39.6322	15.8182
										KWMTBOMO02914.mrna1	58.804	21.7455
										KWMTBOMO02928.mrna1	18.1027	11.8667
										KWMTBOMO02934.mrna1	11.6245	40.5152
										KWMTBOMO02935.mrna1	10.5167	20.7576
										KWMTBOMO02936.mrna1	23.9838	7.91516
										KWMTBOMO02938.mrna1	13.5006	4.95152
										KWMTBOMO02941.mrna1	24.6838	4.95152
										KWMTBOMO02943.mrna1	11.2267	5.9394
										KWMTBOMO02953.mrna1	14.0654	25.697
										KWMTBOMO02974.mrna1	22.88	7.91516
										KWMTBOMO02991.mrna1	24.8172	25.697
										KWMTBOMO02992.mrna1	25.187	11.8667
										KWMTBOMO02993.mrna1	122.125	20.7576
										KWMTBOMO03000.mrna1	20.5425	15.8182
										KWMTBOMO03001.mrna1	50.8094	23.7212
										KWMTBOMO03002.mrna1	135.482	60.2728
										KWMTBOMO03003.mrna1	21.1022	22.7334
										KWMTBOMO03004.mrna1	12.997	9.89092
										KWMTBOMO03005.mrna1	2442.28	1784.12
										KWMTBOMO03007.mrna1	20.626	31.6243
										KWMTBOMO03012.mrna1	14.692	3.96364
										KWMTBOMO03027.mrna1	21.3093	5.9394
										KWMTBOMO03071.mrna1	7.53317	1
										KWMTBOMO03081.mrna1	11.7981	4.95152
										KWMTBOMO03082.mrna1	10.8404	9.89092
										KWMTBOMO03083.mrna1	14.462	5.9394
										KWMTBOMO03088.mrna1	15.0998	199.564
										KWMTBOMO03091.mrna1	11.5293	1.98788
										KWMTBOMO03113.mrna1	15.4119	10.8788
										KWMTBOMO03116.mrna1	19.0265	68.1758
										KWMTBOMO03120.mrna1	73.0916	17.794
										KWMTBOMO03122.mrna1	17.795	5.9394
										KWMTBOMO03124.mrna1	20.4026	3.96364
										KWMTBOMO03130.mrna1	18.6136	3.96364
										KWMTBOMO03169.mrna1	248.294	81.0183
										KWMTBOMO03172.mrna1	196.205	32.6122
										KWMTBOMO03173.mrna1	42.7341	31.6243
										KWMTBOMO03181.mrna1	11.0339	6.92728
										KWMTBOMO03210.mrna1	11.1946	7.91516
										KWMTBOMO03212.mrna1	18.5738	15.8182
										KWMTBOMO03216.mrna1	50.13	22.7334
										KWMTBOMO03218.mrna1	73.6728	12.8546
										KWMTBOMO03232.mrna1	17.1146	8.90304
										KWMTBOMO03237.mrna1	75.6566	15.8182
										KWMTBOMO03241.mrna1	54.2215	28.6606
										KWMTBOMO03244.mrna1	32.1394	6.92728
										KWMTBOMO03245.mrna1	13.6778	15.8182
										KWMTBOMO03250.mrna1	13.1714	3.96364
										KWMTBOMO03251.mrna1	16.1565	5.9394
										KWMTBOMO03252.mrna1	57.047	10.8788
										KWMTBOMO03264.mrna1	28.1838	26.6849
										KWMTBOMO03265.mrna1	11.3223	16.8061
										KWMTBOMO03271.mrna1	14.6046	13.8424
										KWMTBOMO03297.mrna1	466.744	213.394
										KWMTBOMO03301.mrna1	12.7546	67.1879
										KWMTBOMO03302.mrna1	36.061	8.90304
										KWMTBOMO03306.mrna1	11.3246	58.297
										KWMTBOMO03307.mrna1	53.5661	8.90304
										KWMTBOMO03308.mrna1	24.3541	15.8182
										KWMTBOMO03310.mrna1	11.0921	10.8788
										KWMTBOMO03311.mrna1	33.4164	31.6243
										KWMTBOMO03312.mrna1	62.2045	611.51
										KWMTBOMO03313.mrna1	16.9641	12.8546
										KWMTBOMO03314.mrna1	386.078	238.091
										KWMTBOMO03316.mrna1	13.0392	14.8303
										KWMTBOMO03317.mrna1	231.227	233.152
										KWMTBOMO03337.mrna1	16.8296	126.461
										KWMTBOMO03340.mrna1	12.4921	7.91516
										KWMTBOMO03344.mrna1	29.9473	19.7697
										KWMTBOMO03345.mrna1	13.323	16.8061
										KWMTBOMO03346.mrna1	25.17	13.8424
										KWMTBOMO03348.mrna1	11.0731	9.89092
										KWMTBOMO03349.mrna1	17.1931	79.0425
										KWMTBOMO03351.mrna1	19.5905	5.9394
										KWMTBOMO03352.mrna1	29.9803	10.8788
										KWMTBOMO03401.mrna1	22.4834	7.91516
										KWMTBOMO03405.mrna1	17.7034	27.6728
										KWMTBOMO03411.mrna1	6.40331	52.3697
										KWMTBOMO03412.mrna1	35.8609	4.95152
										KWMTBOMO03424.mrna1	13.7342	20.7576
										KWMTBOMO03430.mrna1	47.1566	88.9213
										KWMTBOMO03439.mrna1	16.3639	89.9092
										KWMTBOMO03447.mrna1	10.3987	3.96364
										KWMTBOMO03453.mrna1	34.1574	28.6606
										KWMTBOMO03471.mrna1	11.4482	13.8424
										KWMTBOMO03473.mrna1	16.8944	21.7455
										KWMTBOMO03475.mrna1	29.2888	78.0546
										KWMTBOMO03487.mrna1	35.8206	13.8424
										KWMTBOMO03490.mrna1	12.6817	27.6728
										KWMTBOMO03493.mrna1	31.039	9.89092
										KWMTBOMO03509.mrna1	53.8045	32.6122
										KWMTBOMO03513.mrna1	14.2429	12.8546
										KWMTBOMO03523.mrna1	5.77295	56.3213
										KWMTBOMO03534.mrna1	5.43967	89.9092
										KWMTBOMO03593.mrna1	7.99134	21.7455
										KWMTBOMO03607.mrna1	32.6377	10.8788
										KWMTBOMO03626.mrna1	62.0039	40.5152
										KWMTBOMO03630.mrna1	38.1676	56.3213
										KWMTBOMO03631.mrna1	14.0099	7.91516
										KWMTBOMO03639.mrna1	29.0264	6.92728
										KWMTBOMO03667.mrna1	35.5345	4.95152
										KWMTBOMO03676.mrna1	13.7106	16.8061
										KWMTBOMO03677.mrna1	31.606	14.8303
										KWMTBOMO03687.mrna1	31.082	20.7576
										KWMTBOMO03691.mrna1	13.5503	4.95152
										KWMTBOMO03698.mrna1	39.3112	43.4788
										KWMTBOMO03711.mrna1	20.4822	67.1879
										KWMTBOMO03714.mrna1	12.2329	46.4425
										KWMTBOMO03721.mrna1	10.8359	14.8303
										KWMTBOMO03722.mrna1	14.3187	27.6728
										KWMTBOMO03748.mrna1	58.0196	28.6606
										KWMTBOMO03753.mrna1	23.3516	11.8667
										KWMTBOMO03755.mrna1	150.972	3.96364
										KWMTBOMO03760.mrna1	33.3618	25.697
										KWMTBOMO03780.mrna1	12.0274	1.98788
										KWMTBOMO03790.mrna1	11.3292	5.9394
										KWMTBOMO03794.mrna1	34.2486	20.7576
										KWMTBOMO03829.mrna1	20.5655	47.4303
										KWMTBOMO03831.mrna1	9.41607	8.90304
										KWMTBOMO03832.mrna1	13.1154	2.97576
										KWMTBOMO03851.mrna1	13.4412	8.90304
										KWMTBOMO03868.mrna1	11.1837	5.9394
										KWMTBOMO03870.mrna1	27.6875	21.7455
										KWMTBOMO03871.mrna1	18.7305	24.7091
										KWMTBOMO03873.mrna1	45.7649	12.8546
										KWMTBOMO03874.mrna1	11.6142	112.63
										KWMTBOMO03916.mrna1	17.9789	11.8667
										KWMTBOMO03918.mrna1	24.6893	12.8546
										KWMTBOMO03919.mrna1	28.2415	4.95152
										KWMTBOMO03924.mrna1	21.2915	57.3091
										KWMTBOMO03926.mrna1	19.6174	14.8303
										KWMTBOMO03928.mrna1	12.262	11.8667
										KWMTBOMO03930.mrna1	22.6467	7.91516
										KWMTBOMO03933.mrna1	19.2538	15.8182
										KWMTBOMO03945.mrna1	22.5425	15.8182
										KWMTBOMO03951.mrna1	1465.73	488.025
										KWMTBOMO03952.mrna1	21.9638	13.8424
										KWMTBOMO03954.mrna1	24.8315	7.91516
										KWMTBOMO03961.mrna1	15.3698	7.91516
										KWMTBOMO03962.mrna1	26.6179	14.8303
										KWMTBOMO03973.mrna1	11.6729	2.97576
										KWMTBOMO03974.mrna1	27.8344	16.8061
										KWMTBOMO03975.mrna1	134.983	20.7576
										KWMTBOMO03978.mrna1	32.7608	26.6849
										KWMTBOMO03979.mrna1	11.4494	3.96364
										KWMTBOMO03986.mrna1	54.091	39.5273
										KWMTBOMO03987.mrna1	95.1183	165.976
										KWMTBOMO03988.mrna1	15.3931	3.96364
										KWMTBOMO03989.mrna1	20.8323	29.6485
										KWMTBOMO03991.mrna1	12.2831	1
										KWMTBOMO03996.mrna1	8.05913	12.8546
										KWMTBOMO04003.mrna1	18.7177	28.6606
										KWMTBOMO04007.mrna1	15.7092	9.89092
										KWMTBOMO04017.mrna1	13.4268	11.8667
										KWMTBOMO04040.mrna1	17.999	13.8424
										KWMTBOMO04078.mrna1	17.9229	3.96364
										KWMTBOMO04079.mrna1	12.1931	2.97576
										KWMTBOMO04081.mrna1	16.0709	12.8546
										KWMTBOMO04082.mrna1	17.0347	14.8303
										KWMTBOMO04083.mrna1	102.636	19.7697
										KWMTBOMO04085.mrna1	107.937	711.286
										KWMTBOMO04095.mrna1	18.6279	4.95152
										KWMTBOMO04104.mrna1	14.3153	10.8788
										KWMTBOMO04105.mrna1	12.8735	3.96364
										KWMTBOMO04106.mrna1	13.2921	19.7697
										KWMTBOMO04113.mrna1	37.5535	32.6122
										KWMTBOMO04129.mrna1	14.9114	12.8546
										KWMTBOMO04131.mrna1	45.7465	14.8303
										KWMTBOMO04132.mrna1	19.2892	1.98788
										KWMTBOMO04144.mrna1	250.028	62.2485
										KWMTBOMO04145.mrna1	15.0659	12.8546
										KWMTBOMO04151.mrna1	16.2606	15.8182
										KWMTBOMO04152.mrna1	15.2411	4.95152
										KWMTBOMO04155.mrna1	14.2524	13.8424
										KWMTBOMO04157.mrna1	11.4011	13.8424
										KWMTBOMO04167.mrna1	13.272	2.97576
										KWMTBOMO04168.mrna1	194.574	32.6122
										KWMTBOMO04179.mrna1	22.1014	6.92728
										KWMTBOMO04181.mrna1	29.3805	23.7212
										KWMTBOMO04200.mrna1	16.233	1.98788
										KWMTBOMO04211.mrna1	6.82165	8.90304
										KWMTBOMO04212.mrna1	24.0887	5.9394
										KWMTBOMO04216.mrna1	8.06215	99.788
										KWMTBOMO04257.mrna1	26.8138	7.91516
										KWMTBOMO04263.mrna1	21.5847	2.97576
										KWMTBOMO04264.mrna1	52.5113	13.8424
										KWMTBOMO04266.mrna1	15.0882	40.5152
										KWMTBOMO04277.mrna1	17.9028	8.90304
										KWMTBOMO04296.mrna1	12.3786	9.89092
										KWMTBOMO04297.mrna1	25.0871	31.6243
										KWMTBOMO04298.mrna1	18.3073	21.7455
										KWMTBOMO04300.mrna1	3.84873	6.92728
										KWMTBOMO04301.mrna1	99.4558	67.1879
										KWMTBOMO04302.mrna1	7.43381	4.95152
										KWMTBOMO04314.mrna1	14.6312	16.8061
										KWMTBOMO04316.mrna1	23.3262	12.8546
										KWMTBOMO04324.mrna1	11.4553	190.673
										KWMTBOMO04325.mrna1	29.197	48.4182
										KWMTBOMO04326.mrna1	22.4926	11.8667
										KWMTBOMO04327.mrna1	16.9803	11.8667
										KWMTBOMO04330.mrna1	64.2089	47.4303
										KWMTBOMO04337.mrna1	17.9477	12.8546
										KWMTBOMO04343.mrna1	21.9364	36.5637
										KWMTBOMO04344.mrna1	36.8049	23.7212
										KWMTBOMO04348.mrna1	17.532	5.9394
										KWMTBOMO04351.mrna1	11.6554	12.8546
										KWMTBOMO04364.mrna1	12.771	4.95152
										KWMTBOMO04369.mrna1	19.408	3.96364
										KWMTBOMO04370.mrna1	12.7463	9.89092
										KWMTBOMO04379.mrna1	14.5907	4.95152
										KWMTBOMO04386.mrna1	16.0764	5.9394
										KWMTBOMO04407.mrna1	16.3858	3.96364
										KWMTBOMO04413.mrna1	14.3698	23.7212
										KWMTBOMO04424.mrna1	28.6676	11.8667
										KWMTBOMO04427.mrna1	15.0276	5.9394
										KWMTBOMO04457.mrna1	19.7002	1.98788
										KWMTBOMO04479.mrna1	35.8993	16.8061
										KWMTBOMO04489.mrna1	16.003	10.8788
										KWMTBOMO04511.mrna1	11.2172	40.5152
										KWMTBOMO04513.mrna1	13.3586	16.8061
										KWMTBOMO04514.mrna1	15.6599	7.91516
										KWMTBOMO04515.mrna1	19.668	12.8546
										KWMTBOMO04518.mrna1	18.4713	33.6
										KWMTBOMO04520.mrna1	174.542	36.5637
										KWMTBOMO04522.mrna1	12.7083	14.8303
										KWMTBOMO04529.mrna1	290.99	98.8001
										KWMTBOMO04532.mrna1	16.755	25.697
										KWMTBOMO04534.mrna1	103.121	11.8667
										KWMTBOMO04538.mrna1	9.74083	18.7818
										KWMTBOMO04540.mrna1	14.563	39.5273
										KWMTBOMO04541.mrna1	19.7858	31.6243
										KWMTBOMO04542.mrna1	26.5407	9.89092
										KWMTBOMO04543.mrna1	20.0354	69.1637
										KWMTBOMO04546.mrna1	21.563	46.4425
										KWMTBOMO04553.mrna1	16.7964	9.89092
										KWMTBOMO04564.mrna1	11.6894	1.98788
										KWMTBOMO04581.mrna1	25.2427	6.92728
										KWMTBOMO04584.mrna1	30.6953	11.8667
										KWMTBOMO04590.mrna1	13.8736	13.8424
										KWMTBOMO04593.mrna1	12.0188	26.6849
										KWMTBOMO04594.mrna1	36.5967	32.6122
										KWMTBOMO04595.mrna1	17.0203	23.7212
										KWMTBOMO04597.mrna1	13.6405	27.6728
										KWMTBOMO04599.mrna1	14.0523	2.97576
										KWMTBOMO04603.mrna1	9.58244	10.8788
										KWMTBOMO04604.mrna1	11.6892	42.4909
										KWMTBOMO04605.mrna1	116.587	65.2122
										KWMTBOMO04610.mrna1	46.4538	177.83
										KWMTBOMO04615.mrna1	12.7738	19.7697
										KWMTBOMO04632.mrna1	28.2138	35.5758
										KWMTBOMO04641.mrna1	142.208	11.8667
										KWMTBOMO04642.mrna1	108.278	11.8667
										KWMTBOMO04643.mrna1	423.493	36.5637
										KWMTBOMO04644.mrna1	151.015	6.92728
										KWMTBOMO04649.mrna1	18.4831	22.7334
										KWMTBOMO04652.mrna1	148.417	21.7455
										KWMTBOMO04654.mrna1	54.8731	16.8061
										KWMTBOMO04668.mrna1	32.6262	7.91516
										KWMTBOMO04669.mrna1	12.5792	12.8546
										KWMTBOMO04670.mrna1	13.7903	17.794
										KWMTBOMO04673.mrna1	12.2306	7.91516
										KWMTBOMO04674.mrna1	268.9	18.7818
										KWMTBOMO04675.mrna1	12.4874	6.92728
										KWMTBOMO04677.mrna1	17.4777	4.95152
										KWMTBOMO04687.mrna1	26.9717	23.7212
										KWMTBOMO04690.mrna1	34.7162	242.043
										KWMTBOMO04691.mrna1	46.8397	5.9394
										KWMTBOMO04707.mrna1	11.6128	38.5394
										KWMTBOMO04710.mrna1	27.7552	31.6243
										KWMTBOMO04712.mrna1	31.7051	26.6849
										KWMTBOMO04721.mrna1	19.4611	4.95152
										KWMTBOMO04740.mrna1	41.996	9.89092
										KWMTBOMO04741.mrna1	10.3012	7.91516
										KWMTBOMO04742.mrna1	464.696	50.394
										KWMTBOMO04744.mrna1	15.6358	14.8303
										KWMTBOMO04745.mrna1	15.9903	106.703
										KWMTBOMO04750.mrna1	18.7411	22.7334
										KWMTBOMO04752.mrna1	11.6363	9.89092
										KWMTBOMO04755.mrna1	17.6963	13.8424
										KWMTBOMO04761.mrna1	16.3439	3.96364
										KWMTBOMO04762.mrna1	61.7623	31.6243
										KWMTBOMO04768.mrna1	16.3539	14.8303
										KWMTBOMO04769.mrna1	28.0779	43.4788
										KWMTBOMO04781.mrna1	22.2061	11.8667
										KWMTBOMO04783.mrna1	34.8252	3.96364
										KWMTBOMO04787.mrna1	26.434	5.9394
										KWMTBOMO04788.mrna1	11.4552	9.89092
										KWMTBOMO04789.mrna1	71.7438	18.7818
										KWMTBOMO04791.mrna1	25.6907	20.7576
										KWMTBOMO04792.mrna1	10.8968	6.92728
										KWMTBOMO04806.mrna1	25.2409	100.776
										KWMTBOMO04815.mrna1	12.8132	16.8061
										KWMTBOMO04818.mrna1	12.1585	10.8788
										KWMTBOMO04821.mrna1	56.345	17.794
										KWMTBOMO04836.mrna1	41.1726	92.8728
										KWMTBOMO04838.mrna1	15.1569	3.96364
										KWMTBOMO04868.mrna1	11.377	9.89092
										KWMTBOMO04877.mrna1	14.9703	12.8546
										KWMTBOMO04878.mrna1	35.1022	31.6243
										KWMTBOMO04879.mrna1	11.0085	16.8061
										KWMTBOMO04881.mrna1	17.8442	23.7212
										KWMTBOMO04914.mrna1	125.552	43.4788
										KWMTBOMO04917.mrna1	23.483	176.843
										KWMTBOMO04918.mrna1	16.7003	20.7576
										KWMTBOMO04924.mrna1	209.707	88.9213
										KWMTBOMO04933.mrna1	14.5232	11.8667
										KWMTBOMO04934.mrna1	48.4831	64.2243
										KWMTBOMO04966.mrna1	51.7794	17.794
										KWMTBOMO04968.mrna1	23.8168	17.794
										KWMTBOMO04969.mrna1	24.0658	30.6364
										KWMTBOMO04970.mrna1	21.7603	17.794
										KWMTBOMO04975.mrna1	13.1847	18.7818
										KWMTBOMO04976.mrna1	61.1753	33.6
										KWMTBOMO04987.mrna1	11.7622	25.697
										KWMTBOMO04993.mrna1	17.8376	16.8061
										KWMTBOMO04995.mrna1	17.7746	19.7697
										KWMTBOMO05007.mrna1	45.3063	15.8182
										KWMTBOMO05010.mrna1	15.0263	22.7334
										KWMTBOMO05011.mrna1	13.1579	10.8788
										KWMTBOMO05013.mrna1	11.9159	29.6485
										KWMTBOMO05017.mrna1	15.3264	23.7212
										KWMTBOMO05032.mrna1	14.9529	5.9394
										KWMTBOMO05035.mrna1	11.3846	60.2728
										KWMTBOMO05036.mrna1	14.3386	16.8061
										KWMTBOMO05040.mrna1	29.0697	19.7697
										KWMTBOMO05041.mrna1	26.7665	45.4546
										KWMTBOMO05044.mrna1	21.1823	2.97576
										KWMTBOMO05047.mrna1	18.593	5.9394
										KWMTBOMO05048.mrna1	35.3246	11.8667
										KWMTBOMO05056.mrna1	55.8587	21.7455
										KWMTBOMO05066.mrna1	28.5888	1.98788
										KWMTBOMO05067.mrna1	12.6016	7.91516
										KWMTBOMO05068.mrna1	803.284	130.412
										KWMTBOMO05069.mrna1	187.296	147.206
										KWMTBOMO05070.mrna1	13.1649	10.8788
										KWMTBOMO05074.mrna1	16.8173	7.91516
										KWMTBOMO05075.mrna1	225.881	213.394
										KWMTBOMO05077.mrna1	16.1024	29.6485
										KWMTBOMO05078.mrna1	36.961	7.91516
										KWMTBOMO05088.mrna1	23.8861	10.8788
										KWMTBOMO05092.mrna1	797.921	429.74
										KWMTBOMO05099.mrna1	11.9035	23.7212
										KWMTBOMO05109.mrna1	11.1744	9.89092
										KWMTBOMO05110.mrna1	14.8434	4.95152
										KWMTBOMO05111.mrna1	22.2879	26.6849
										KWMTBOMO05113.mrna1	25.9024	8.90304
										KWMTBOMO05115.mrna1	17.9059	9.89092
										KWMTBOMO05140.mrna1	17.9662	9.89092
										KWMTBOMO05141.mrna1	18.2391	88.9213
										KWMTBOMO05149.mrna1	76.6086	12.8546
										KWMTBOMO05152.mrna1	37.8161	19.7697
										KWMTBOMO05153.mrna1	53.4049	5.9394
										KWMTBOMO05162.mrna1	29.0734	16.8061
										KWMTBOMO05193.mrna1	12.3828	3.96364
										KWMTBOMO05195.mrna1	11.4315	1.98788
										KWMTBOMO05203.mrna1	15.0589	17.794
										KWMTBOMO05205.mrna1	18.5586	9.89092
										KWMTBOMO05209.mrna1	27.1879	51.3819
										KWMTBOMO05215.mrna1	30.6261	19.7697
										KWMTBOMO05228.mrna1	1612.72	377.382
										KWMTBOMO05230.mrna1	22.7293	25.697
										KWMTBOMO05231.mrna1	11.6546	47.4303
										KWMTBOMO05232.mrna1	17.2975	56.3213
										KWMTBOMO05240.mrna1	27.0629	7.91516
										KWMTBOMO05242.mrna1	24.5617	27.6728
										KWMTBOMO05251.mrna1	60.1073	19.7697
										KWMTBOMO05252.mrna1	12.9831	11.8667
										KWMTBOMO05253.mrna1	15.7919	33.6
										KWMTBOMO05254.mrna1	37.1557	23.7212
										KWMTBOMO05257.mrna1	18.8117	17.794
										KWMTBOMO05258.mrna1	380.623	171.903
										KWMTBOMO05259.mrna1	120.089	4.95152
										KWMTBOMO05274.mrna1	11.4317	3.96364
										KWMTBOMO05276.mrna1	14.5213	8.90304
										KWMTBOMO05277.mrna1	14.2593	6.92728
										KWMTBOMO05280.mrna1	1282.71	134.364
										KWMTBOMO05281.mrna1	45.2823	7.91516
										KWMTBOMO05295.mrna1	49.9213	59.2849
										KWMTBOMO05318.mrna1	29.0841	21.7455
										KWMTBOMO05320.mrna1	12.2751	17.794
										KWMTBOMO05321.mrna1	12.9364	13.8424
										KWMTBOMO05350.mrna1	20.4062	22.7334
										KWMTBOMO05355.mrna1	4578.41	1627.05
										KWMTBOMO05356.mrna1	11.7727	28.6606
										KWMTBOMO05357.mrna1	41.2547	63.2364
										KWMTBOMO05364.mrna1	233.725	50.394
										KWMTBOMO05370.mrna1	17.1004	28.6606
										KWMTBOMO05372.mrna1	36.9163	23.7212
										KWMTBOMO05383.mrna1	42.4979	170.915
										KWMTBOMO05384.mrna1	12.3537	6.92728
										KWMTBOMO05401.mrna1	17.9068	16.8061
										KWMTBOMO05411.mrna1	17.0322	7.91516
										KWMTBOMO05412.mrna1	17.4081	5.9394
										KWMTBOMO05415.mrna1	17.3627	6.92728
										KWMTBOMO05433.mrna1	12.9002	1.98788
										KWMTBOMO05435.mrna1	16.3828	11.8667
										KWMTBOMO05436.mrna1	13.8383	52.3697
										KWMTBOMO05440.mrna1	28.9155	10.8788
										KWMTBOMO05441.mrna1	20.4714	4.95152
										KWMTBOMO05442.mrna1	16.56	12.8546
										KWMTBOMO05444.mrna1	20.6436	17.794
										KWMTBOMO05464.mrna1	589.846	197.588
										KWMTBOMO05465.mrna1	71.9657	228.212
										KWMTBOMO05467.mrna1	42.5785	6.92728
										KWMTBOMO05469.mrna1	25.8495	148.194
										KWMTBOMO05470.mrna1	25.0237	36.5637
										KWMTBOMO05471.mrna1	14.8211	12.8546
										KWMTBOMO05474.mrna1	36.6202	60.2728
										KWMTBOMO05475.mrna1	14.8181	32.6122
										KWMTBOMO05476.mrna1	18.4231	31.6243
										KWMTBOMO05479.mrna1	67.511	67.1879
										KWMTBOMO05481.mrna1	22.9333	21.7455
										KWMTBOMO05482.mrna1	18.9516	7.91516
										KWMTBOMO05483.mrna1	46.0624	163.012
										KWMTBOMO05484.mrna1	20.807	14.8303
										KWMTBOMO05499.mrna1	11.7017	140.291
										KWMTBOMO05505.mrna1	19.3853	22.7334
										KWMTBOMO05507.mrna1	63.1635	29.6485
										KWMTBOMO05509.mrna1	34.4185	26.6849
										KWMTBOMO05511.mrna1	19.5354	14.8303
										KWMTBOMO05512.mrna1	18.4564	19.7697
										KWMTBOMO05513.mrna1	12.173	21.7455
										KWMTBOMO05516.mrna1	37.5144	15.8182
										KWMTBOMO05522.mrna1	18.3604	171.903
										KWMTBOMO05526.mrna1	12.7083	14.8303
										KWMTBOMO05528.mrna1	14.6341	20.7576
										KWMTBOMO05531.mrna1	19.38	43.4788
										KWMTBOMO05532.mrna1	24.7677	9.89092
										KWMTBOMO05538.mrna1	13.8723	13.8424
										KWMTBOMO05562.mrna1	28.9721	56.3213
										KWMTBOMO05564.mrna1	34.8227	34.5879
										KWMTBOMO05566.mrna1	315.44	128.436
										KWMTBOMO05567.mrna1	15.1652	7.91516
										KWMTBOMO05572.mrna1	31.7213	87.9334
										KWMTBOMO05583.mrna1	29.5048	14.8303
										KWMTBOMO05597.mrna1	14.0528	44.4667
										KWMTBOMO05605.mrna1	27.1413	32.6122
										KWMTBOMO05606.mrna1	15.3326	4.95152
										KWMTBOMO05621.mrna1	10.5575	13.8424
										KWMTBOMO05623.mrna1	11.3063	20.7576
										KWMTBOMO05633.mrna1	14.3905	29.6485
										KWMTBOMO05635.mrna1	14.6653	18.7818
										KWMTBOMO05646.mrna1	15.6656	54.3455
										KWMTBOMO05651.mrna1	12.9581	16.8061
										KWMTBOMO05669.mrna1	133.939	35.5758
										KWMTBOMO05670.mrna1	12.5121	46.4425
										KWMTBOMO05672.mrna1	35.2305	10.8788
										KWMTBOMO05673.mrna1	42.2731	44.4667
										KWMTBOMO05674.mrna1	20.5497	23.7212
										KWMTBOMO05675.mrna1	431.425	355.649
										KWMTBOMO05677.mrna1	15.4761	39.5273
										KWMTBOMO05678.mrna1	11.7151	6.92728
										KWMTBOMO05684.mrna1	16.5304	56.3213
										KWMTBOMO05687.mrna1	39.2533	159.061
										KWMTBOMO05699.mrna1	26.5474	61.2607
										KWMTBOMO05700.mrna1	36.1522	22.7334
										KWMTBOMO05709.mrna1	12.0427	39.5273
										KWMTBOMO05711.mrna1	14.2748	47.4303
										KWMTBOMO05712.mrna1	31.3932	27.6728
										KWMTBOMO05713.mrna1	16.777	34.5879
										KWMTBOMO05715.mrna1	17.3815	14.8303
										KWMTBOMO05716.mrna1	11.0667	5.9394
										KWMTBOMO05718.mrna1	17.0981	17.794
										KWMTBOMO05719.mrna1	37.1988	94.8486
										KWMTBOMO05721.mrna1	14.5087	22.7334
										KWMTBOMO05723.mrna1	1157.21	82.0061
										KWMTBOMO05733.mrna1	13.8454	29.6485
										KWMTBOMO05740.mrna1	10.9361	26.6849
										KWMTBOMO05741.mrna1	18.4154	31.6243
										KWMTBOMO05742.mrna1	8.73422	5.9394
										KWMTBOMO05743.mrna1	16.5208	16.8061
										KWMTBOMO05744.mrna1	13.2912	3.96364
										KWMTBOMO05748.mrna1	13.9385	11.8667
										KWMTBOMO05749.mrna1	12.6893	5.9394
										KWMTBOMO05755.mrna1	16.2352	19.7697
										KWMTBOMO05760.mrna1	26.3743	18.7818
										KWMTBOMO05761.mrna1	11.2829	22.7334
										KWMTBOMO05770.mrna1	16.8094	28.6606
										KWMTBOMO05783.mrna1	22.4944	12.8546
										KWMTBOMO05787.mrna1	16.7852	87.9334
										KWMTBOMO05788.mrna1	12.0921	39.5273
										KWMTBOMO05791.mrna1	25.3866	9.89092
										KWMTBOMO05806.mrna1	17.0549	10.8788
										KWMTBOMO05809.mrna1	24.738	6.92728
										KWMTBOMO05812.mrna1	16.4629	13.8424
										KWMTBOMO05814.mrna1	7.89222	104.727
										KWMTBOMO05820.mrna1	76.0892	42.4909
										KWMTBOMO05834.mrna1	15.4739	29.6485
										KWMTBOMO05845.mrna1	10.876	12.8546
										KWMTBOMO05855.mrna1	12.0138	11.8667
										KWMTBOMO05856.mrna1	149.707	23.7212
										KWMTBOMO05892.mrna1	17.1964	40.5152
										KWMTBOMO05895.mrna1	35.8475	26.6849
										KWMTBOMO05912.mrna1	25.8405	24.7091
										KWMTBOMO05913.mrna1	12.2023	7.91516
										KWMTBOMO05917.mrna1	13.4779	13.8424
										KWMTBOMO05919.mrna1	28.1541	21.7455
										KWMTBOMO05926.mrna1	47.9841	18.7818
										KWMTBOMO05927.mrna1	12.358	14.8303
										KWMTBOMO05931.mrna1	47.4484	37.5515
										KWMTBOMO05932.mrna1	11.7814	15.8182
										KWMTBOMO05942.mrna1	6.14197	1
										KWMTBOMO05950.mrna1	33.046	11.8667
										KWMTBOMO05975.mrna1	21.0962	11.8667
										KWMTBOMO05976.mrna1	17.2438	8.90304
										KWMTBOMO05979.mrna1	1752.5	259.824
										KWMTBOMO05987.mrna1	108.591	54.3455
										KWMTBOMO05993.mrna1	43.4416	18.7818
										KWMTBOMO05999.mrna1	15.0021	8.90304
										KWMTBOMO06004.mrna1	11.416	6.92728
										KWMTBOMO06006.mrna1	16.2693	3.96364
										KWMTBOMO06012.mrna1	11.5127	10.8788
										KWMTBOMO06026.mrna1	21.9719	12.8546
										KWMTBOMO06028.mrna1	19.8867	30.6364
										KWMTBOMO06035.mrna1	13.1729	26.6849
										KWMTBOMO06036.mrna1	15.5378	6.92728
										KWMTBOMO06038.mrna1	17.9307	32.6122
										KWMTBOMO06039.mrna1	27.2409	5.9394
										KWMTBOMO06040.mrna1	19.8332	14.8303
										KWMTBOMO06046.mrna1	24.5934	12.8546
										KWMTBOMO06049.mrna1	21.6918	39.5273
										KWMTBOMO06069.mrna1	22.9759	14.8303
										KWMTBOMO06070.mrna1	12.08	4.95152
										KWMTBOMO06073.mrna1	13.1707	33.6
										KWMTBOMO06076.mrna1	28.4062	10.8788
										KWMTBOMO06081.mrna1	14.837	3.96364
										KWMTBOMO06083.mrna1	23.387	10.8788
										KWMTBOMO06093.mrna1	13.3546	9.89092
										KWMTBOMO06097.mrna1	21.5564	4.95152
										KWMTBOMO06098.mrna1	39.9128	9.89092
										KWMTBOMO06099.mrna1	31.6452	18.7818
										KWMTBOMO06100.mrna1	34.2225	10.8788
										KWMTBOMO06109.mrna1	22.5122	4.95152
										KWMTBOMO06110.mrna1	99.5472	8.90304
										KWMTBOMO06111.mrna1	22.085	30.6364
										KWMTBOMO06113.mrna1	20.6658	11.8667
										KWMTBOMO06118.mrna1	75.3978	16.8061
										KWMTBOMO06121.mrna1	16.7624	16.8061
										KWMTBOMO06123.mrna1	15.0287	5.9394
										KWMTBOMO06125.mrna1	94.4794	53.3576
										KWMTBOMO06126.mrna1	18.1745	45.4546
										KWMTBOMO06134.mrna1	10.6593	8.90304
										KWMTBOMO06135.mrna1	13.5265	3.96364
										KWMTBOMO06137.mrna1	10.8222	44.4667
										KWMTBOMO06140.mrna1	19.7468	32.6122
										KWMTBOMO06143.mrna1	34.5574	21.7455
										KWMTBOMO06144.mrna1	40.9588	29.6485
										KWMTBOMO06145.mrna1	16.9224	4.95152
										KWMTBOMO06153.mrna1	17.4327	48.4182
										KWMTBOMO06154.mrna1	19.9113	8.90304
										KWMTBOMO06157.mrna1	14.7553	75.091
										KWMTBOMO06159.mrna1	11.6699	38.5394
										KWMTBOMO06166.mrna1	17.1718	3.96364
										KWMTBOMO06168.mrna1	14.1508	15.8182
										KWMTBOMO06170.mrna1	14.646	17.794
										KWMTBOMO06171.mrna1	25.2668	83.9819
										KWMTBOMO06172.mrna1	19.6105	3.96364
										KWMTBOMO06174.mrna1	16.5799	4.95152
										KWMTBOMO06205.mrna1	14.669	30.6364
										KWMTBOMO06206.mrna1	23.5376	64.2243
										KWMTBOMO06209.mrna1	159.416	77.0667
										KWMTBOMO06210.mrna1	19.678	20.7576
										KWMTBOMO06217.mrna1	15.4736	17.794
										KWMTBOMO06218.mrna1	21.9862	2.97576
										KWMTBOMO06221.mrna1	14.5347	3.96364
										KWMTBOMO06226.mrna1	21.4504	10.8788
										KWMTBOMO06227.mrna1	47.6096	30.6364
										KWMTBOMO06228.mrna1	15.816	4.95152
										KWMTBOMO06229.mrna1	936.248	580.885
										KWMTBOMO06231.mrna1	33.2832	6.92728
										KWMTBOMO06235.mrna1	21.1989	24.7091
										KWMTBOMO06236.mrna1	29.732	9.89092
										KWMTBOMO06242.mrna1	47.4464	25.697
										KWMTBOMO06244.mrna1	28.0131	11.8667
										KWMTBOMO06246.mrna1	11.1675	44.4667
										KWMTBOMO06248.mrna1	13.2947	8.90304
										KWMTBOMO06257.mrna1	15.3885	5.9394
										KWMTBOMO06258.mrna1	270.561	19.7697
										KWMTBOMO06262.mrna1	5.97565	59.2849
										KWMTBOMO06265.mrna1	19.291	8.90304
										KWMTBOMO06266.mrna1	16.2175	4.95152
										KWMTBOMO06267.mrna1	16.2538	3.96364
										KWMTBOMO06268.mrna1	19.2559	7.91516
										KWMTBOMO06286.mrna1	14.9142	16.8061
										KWMTBOMO06287.mrna1	17.043	6.92728
										KWMTBOMO06291.mrna1	160.453	503.831
										KWMTBOMO06298.mrna1	12.3771	3.96364
										KWMTBOMO06314.mrna1	27.9284	10.8788
										KWMTBOMO06315.mrna1	42.0072	16.8061
										KWMTBOMO06316.mrna1	34.7206	16.8061
										KWMTBOMO06318.mrna1	13.6841	1.98788
										KWMTBOMO06327.mrna1	18.4633	16.8061
										KWMTBOMO06328.mrna1	32.2873	5.9394
										KWMTBOMO06329.mrna1	23.4451	7.91516
										KWMTBOMO06330.mrna1	80.6073	33.6
										KWMTBOMO06331.mrna1	27.2625	49.4061
										KWMTBOMO06332.mrna1	50.7826	14.8303
										KWMTBOMO06333.mrna1	38.0136	15.8182
										KWMTBOMO06335.mrna1	52.6569	158.073
										KWMTBOMO06344.mrna1	20.4577	15.8182
										KWMTBOMO06345.mrna1	12.4073	17.794
										KWMTBOMO06354.mrna1	13.5466	5.9394
										KWMTBOMO06355.mrna1	82.5394	427.764
										KWMTBOMO06359.mrna1	20.296	74.1031
										KWMTBOMO06364.mrna1	28.1204	7.91516
										KWMTBOMO06369.mrna1	17.6588	166.964
										KWMTBOMO06370.mrna1	25.0561	42.4909
										KWMTBOMO06371.mrna1	12.8762	15.8182
										KWMTBOMO06373.mrna1	117.473	77.0667
										KWMTBOMO06374.mrna1	20.6141	7.91516
										KWMTBOMO06375.mrna1	16.5291	17.794
										KWMTBOMO06376.mrna1	34.9522	85.9577
										KWMTBOMO06377.mrna1	245.914	77.0667
										KWMTBOMO06381.mrna1	87.041	23.7212
										KWMTBOMO06382.mrna1	25.6986	42.4909
										KWMTBOMO06397.mrna1	16.6658	10.8788
										KWMTBOMO06399.mrna1	16.1237	10.8788
										KWMTBOMO06401.mrna1	71.6782	50.394
										KWMTBOMO06404.mrna1	11.2861	8.90304
										KWMTBOMO06407.mrna1	16.9175	2.97576
										KWMTBOMO06427.mrna1	23.3911	26.6849
										KWMTBOMO06432.mrna1	11.3973	12.8546
										KWMTBOMO06434.mrna1	11.0578	13.8424
										KWMTBOMO06437.mrna1	9.88677	10.8788
										KWMTBOMO06440.mrna1	71.0512	20.7576
										KWMTBOMO06452.mrna1	22.9732	28.6606
										KWMTBOMO06454.mrna1	44.4867	27.6728
										KWMTBOMO06456.mrna1	13.5345	19.7697
										KWMTBOMO06458.mrna1	13.4991	1.98788
										KWMTBOMO06460.mrna1	7.47136	3.96364
										KWMTBOMO06463.mrna1	14.0076	55.3334
										KWMTBOMO06473.mrna1	12.655	27.6728
										KWMTBOMO06474.mrna1	191.859	71.1395
										KWMTBOMO06475.mrna1	13.7071	12.8546
										KWMTBOMO06476.mrna1	53.0705	24.7091
										KWMTBOMO06480.mrna1	1119.53	193.637
										KWMTBOMO06487.mrna1	12.4616	8.90304
										KWMTBOMO06488.mrna1	11.4086	3.96364
										KWMTBOMO06490.mrna1	19.7815	4.95152
										KWMTBOMO06492.mrna1	16.3465	15.8182
										KWMTBOMO06494.mrna1	38.7817	60.2728
										KWMTBOMO06497.mrna1	13.4649	12.8546
										KWMTBOMO06501.mrna1	10.196	31.6243
										KWMTBOMO06516.mrna1	42.9062	16.8061
										KWMTBOMO06519.mrna1	18.6588	7.91516
										KWMTBOMO06520.mrna1	12.7356	4.95152
										KWMTBOMO06524.mrna1	112.64	48.4182
										KWMTBOMO06528.mrna1	12.1882	7.91516
										KWMTBOMO06553.mrna1	12.0395	6.92728
										KWMTBOMO06558.mrna1	14.7429	8.90304
										KWMTBOMO06566.mrna1	25.222	36.5637
										KWMTBOMO06567.mrna1	19.1499	7.91516
										KWMTBOMO06580.mrna1	22.9724	13.8424
										KWMTBOMO06583.mrna1	12.4847	26.6849
										KWMTBOMO06584.mrna1	76.4413	45.4546
										KWMTBOMO06593.mrna1	51.9272	21.7455
										KWMTBOMO06595.mrna1	16.9199	38.5394
										KWMTBOMO06610.mrna1	12.4311	10.8788
										KWMTBOMO06621.mrna1	29.7321	9.89092
										KWMTBOMO06622.mrna1	16.1396	40.5152
										KWMTBOMO06623.mrna1	12.6307	31.6243
										KWMTBOMO06624.mrna1	27.67	75.091
										KWMTBOMO06625.mrna1	15.7321	35.5758
										KWMTBOMO06628.mrna1	14.8756	6.92728
										KWMTBOMO06631.mrna1	17.4274	18.7818
										KWMTBOMO06633.mrna1	116.878	48.4182
										KWMTBOMO06634.mrna1	65.0228	50.394
										KWMTBOMO06635.mrna1	14.7811	27.6728
										KWMTBOMO06638.mrna1	13.2038	69.1637
										KWMTBOMO06639.mrna1	44.0934	32.6122
										KWMTBOMO06640.mrna1	27.1844	19.7697
										KWMTBOMO06641.mrna1	14.7392	41.5031
										KWMTBOMO06643.mrna1	62.9844	22.7334
										KWMTBOMO06646.mrna1	15.9259	4.95152
										KWMTBOMO06654.mrna1	37.1892	14.8303
										KWMTBOMO06656.mrna1	11.606	15.8182
										KWMTBOMO06657.mrna1	23.1252	31.6243
										KWMTBOMO06660.mrna1	54.0005	119.546
										KWMTBOMO06661.mrna1	17.4811	17.794
										KWMTBOMO06664.mrna1	17.2332	63.2364
										KWMTBOMO06702.mrna1	45.7944	26.6849
										KWMTBOMO06703.mrna1	33.7765	126.461
										KWMTBOMO06705.mrna1	142.155	353.673
										KWMTBOMO06713.mrna1	100.408	48.4182
										KWMTBOMO06716.mrna1	17.6675	35.5758
										KWMTBOMO06721.mrna1	1266.03	87.9334
										KWMTBOMO06725.mrna1	31.0872	18.7818
										KWMTBOMO06727.mrna1	13.2799	12.8546
										KWMTBOMO06729.mrna1	10.8039	4.95152
										KWMTBOMO06731.mrna1	29.035	28.6606
										KWMTBOMO06732.mrna1	876.243	1668.54
										KWMTBOMO06733.mrna1	18.8727	32.6122
										KWMTBOMO06736.mrna1	44.8232	30.6364
										KWMTBOMO06741.mrna1	49.7045	18.7818
										KWMTBOMO06750.mrna1	21.8813	37.5515
										KWMTBOMO06751.mrna1	19.6376	26.6849
										KWMTBOMO06756.mrna1	54.3478	52.3697
										KWMTBOMO06758.mrna1	29.107	35.5758
										KWMTBOMO06759.mrna1	12.441	45.4546
										KWMTBOMO06760.mrna1	96.1776	250.934
										KWMTBOMO06761.mrna1	30.0893	11.8667
										KWMTBOMO06762.mrna1	50.609	26.6849
										KWMTBOMO06763.mrna1	51.1252	15.8182
										KWMTBOMO06766.mrna1	109.49	691.528
										KWMTBOMO06767.mrna1	18.8107	1
										KWMTBOMO06770.mrna1	26.1291	39.5273
										KWMTBOMO06772.mrna1	531.485	23.7212
										KWMTBOMO06774.mrna1	28.0854	15.8182
										KWMTBOMO06778.mrna1	26.7664	25.697
										KWMTBOMO06779.mrna1	17.6537	3.96364
										KWMTBOMO06780.mrna1	36.3537	28.6606
										KWMTBOMO06782.mrna1	36.0996	69.1637
										KWMTBOMO06784.mrna1	12.3003	8.90304
										KWMTBOMO06785.mrna1	30.0476	16.8061
										KWMTBOMO06786.mrna1	11.3496	7.91516
										KWMTBOMO06787.mrna1	46.1402	95.8365
										KWMTBOMO06797.mrna1	12.1163	85.9577
										KWMTBOMO06801.mrna1	73.6587	9.89092
										KWMTBOMO06803.mrna1	23.8205	29.6485
										KWMTBOMO06805.mrna1	12.691	15.8182
										KWMTBOMO06818.mrna1	13.3508	10.8788
										KWMTBOMO06827.mrna1	8.91698	5.9394
										KWMTBOMO06891.mrna1	24.3948	35.5758
										KWMTBOMO06893.mrna1	24.6977	40.5152
										KWMTBOMO06895.mrna1	13.7336	14.8303
										KWMTBOMO06896.mrna1	16.8221	5.9394
										KWMTBOMO06908.mrna1	11.7358	133.376
										KWMTBOMO06909.mrna1	170.883	164.988
										KWMTBOMO06911.mrna1	20.5484	5.9394
										KWMTBOMO06912.mrna1	20.4949	48.4182
										KWMTBOMO06913.mrna1	45.1035	12.8546
										KWMTBOMO06915.mrna1	16.7789	7.91516
										KWMTBOMO06916.mrna1	24.6108	12.8546
										KWMTBOMO06917.mrna1	30.4961	9.89092
										KWMTBOMO06922.mrna1	16.252	9.89092
										KWMTBOMO06926.mrna1	16.5025	32.6122
										KWMTBOMO06927.mrna1	40.0253	12.8546
										KWMTBOMO06929.mrna1	99.9485	37.5515
										KWMTBOMO06930.mrna1	27.256	11.8667
										KWMTBOMO06932.mrna1	88.2589	159.061
										KWMTBOMO06963.mrna1	12.358	10.8788
										KWMTBOMO06971.mrna1	19.199	4.95152
										KWMTBOMO06974.mrna1	497.462	28.6606
										KWMTBOMO06976.mrna1	12.9654	19.7697
										KWMTBOMO06977.mrna1	38.5943	4.95152
										KWMTBOMO06999.mrna1	19.3868	24.7091
										KWMTBOMO07019.mrna1	25.4238	34.5879
										KWMTBOMO07020.mrna1	10.1256	9.89092
										KWMTBOMO07047.mrna1	14.1543	5.9394
										KWMTBOMO07049.mrna1	31.8972	33.6
										KWMTBOMO07057.mrna1	22.6302	13.8424
										KWMTBOMO07058.mrna1	16.8141	20.7576
										KWMTBOMO07070.mrna1	18.0017	8.90304
										KWMTBOMO07075.mrna1	15.5873	28.6606
										KWMTBOMO07076.mrna1	15.8296	14.8303
										KWMTBOMO07077.mrna1	34.615	27.6728
										KWMTBOMO07081.mrna1	14.765	12.8546
										KWMTBOMO07082.mrna1	19.3455	12.8546
										KWMTBOMO07088.mrna1	12.0904	29.6485
										KWMTBOMO07090.mrna1	22.8067	13.8424
										KWMTBOMO07103.mrna1	92.7916	62.2485
										KWMTBOMO07104.mrna1	14.8411	65.2122
										KWMTBOMO07107.mrna1	25.6126	5.9394
										KWMTBOMO07114.mrna1	41.2563	22.7334
										KWMTBOMO07117.mrna1	41.7706	40.5152
										KWMTBOMO07131.mrna1	24.3674	28.6606
										KWMTBOMO07140.mrna1	32.5942	51.3819
										KWMTBOMO07170.mrna1	10.3459	32.6122
										KWMTBOMO07176.mrna1	19.1654	19.7697
										KWMTBOMO07177.mrna1	19.5567	63.2364
										KWMTBOMO07189.mrna1	29.3023	17.794
										KWMTBOMO07190.mrna1	17.3835	4.95152
										KWMTBOMO07200.mrna1	494.923	59.2849
										KWMTBOMO07204.mrna1	11.4294	10.8788
										KWMTBOMO07218.mrna1	18.6836	3.96364
										KWMTBOMO07221.mrna1	12.7543	8.90304
										KWMTBOMO07236.mrna1	19.4062	38.5394
										KWMTBOMO07242.mrna1	12.2193	12.8546
										KWMTBOMO07245.mrna1	155.226	135.352
										KWMTBOMO07247.mrna1	187.756	41.5031
										KWMTBOMO07250.mrna1	23.3707	58.297
										KWMTBOMO07263.mrna1	62.6998	34.5879
										KWMTBOMO07264.mrna1	15.5873	30.6364
										KWMTBOMO07265.mrna1	13.4465	82.994
										KWMTBOMO07274.mrna1	65.205	208.455
										KWMTBOMO07278.mrna1	25.2097	10.8788
										KWMTBOMO07279.mrna1	17.9121	11.8667
										KWMTBOMO07291.mrna1	11.9866	21.7455
										KWMTBOMO07294.mrna1	42.4692	122.509
										KWMTBOMO07295.mrna1	14.2243	5.9394
										KWMTBOMO07297.mrna1	16.6351	75.091
										KWMTBOMO07298.mrna1	9.9694	1.98788
										KWMTBOMO07302.mrna1	38.3223	113.618
										KWMTBOMO07303.mrna1	21.7755	55.3334
										KWMTBOMO07305.mrna1	30.2389	82.994
										KWMTBOMO07312.mrna1	18.1567	43.4788
										KWMTBOMO07315.mrna1	10.2079	59.2849
										KWMTBOMO07321.mrna1	11.871	19.7697
										KWMTBOMO07323.mrna1	78.8132	60.2728
										KWMTBOMO07324.mrna1	29.0477	18.7818
										KWMTBOMO07327.mrna1	14.6259	80.0304
										KWMTBOMO07328.mrna1	15.5003	14.8303
										KWMTBOMO07334.mrna1	12.0555	11.8667
										KWMTBOMO07340.mrna1	54.6796	34.5879
										KWMTBOMO07367.mrna1	751.233	69.1637
										KWMTBOMO07368.mrna1	87.1378	10.8788
										KWMTBOMO07373.mrna1	17.5725	7.91516
										KWMTBOMO07374.mrna1	27.0641	35.5758
										KWMTBOMO07379.mrna1	14.6443	21.7455
										KWMTBOMO07380.mrna1	49.2815	29.6485
										KWMTBOMO07383.mrna1	16.3709	42.4909
										KWMTBOMO07384.mrna1	23.9432	13.8424
										KWMTBOMO07389.mrna1	69.4222	5.9394
										KWMTBOMO07398.mrna1	25.1654	1.98788
										KWMTBOMO07414.mrna1	15.1043	23.7212
										KWMTBOMO07415.mrna1	53.44	9.89092
										KWMTBOMO07417.mrna1	16.6216	4.95152
										KWMTBOMO07419.mrna1	31.7877	25.697
										KWMTBOMO07456.mrna1	14.1062	8.90304
										KWMTBOMO07472.mrna1	16.1404	6.92728
										KWMTBOMO07473.mrna1	11.3271	2.97576
										KWMTBOMO07485.mrna1	133.376	117.57
										KWMTBOMO07499.mrna1	19.8909	8.90304
										KWMTBOMO07506.mrna1	11.3876	30.6364
										KWMTBOMO07524.mrna1	9.38603	127.449
										KWMTBOMO07535.mrna1	8.50013	141.279
										KWMTBOMO07538.mrna1	37.8334	16.8061
										KWMTBOMO07541.mrna1	11.4784	3.96364
										KWMTBOMO07543.mrna1	19.6347	14.8303
										KWMTBOMO07547.mrna1	15.4635	9.89092
										KWMTBOMO07550.mrna1	16.2642	27.6728
										KWMTBOMO07551.mrna1	32.8355	11.8667
										KWMTBOMO07552.mrna1	461.351	121.521
										KWMTBOMO07554.mrna1	78.9516	64.2243
										KWMTBOMO07555.mrna1	44.1182	16.8061
										KWMTBOMO07563.mrna1	34.652	6.92728
										KWMTBOMO07564.mrna1	44.65	19.7697
										KWMTBOMO07589.mrna1	22.599	8.90304
										KWMTBOMO07592.mrna1	13.1418	9.89092
										KWMTBOMO07600.mrna1	40.7492	15.8182
										KWMTBOMO07617.mrna1	13.3725	9.89092
										KWMTBOMO07619.mrna1	96.7357	128.436
										KWMTBOMO07620.mrna1	21.2004	15.8182
										KWMTBOMO07652.mrna1	12.8873	44.4667
										KWMTBOMO07655.mrna1	13.2405	5.9394
										KWMTBOMO07684.mrna1	12.8036	9.89092
										KWMTBOMO07685.mrna1	11.4085	3.96364
										KWMTBOMO07688.mrna1	1479.13	270.691
										KWMTBOMO07719.mrna1	11.5092	41.5031
										KWMTBOMO07720.mrna1	33.1112	30.6364
										KWMTBOMO07721.mrna1	403.328	189.685
										KWMTBOMO07722.mrna1	12.4312	13.8424
										KWMTBOMO07723.mrna1	13.8742	13.8424
										KWMTBOMO07727.mrna1	17.142	4.95152
										KWMTBOMO07740.mrna1	3.09398	54.3455
										KWMTBOMO07741.mrna1	30.9296	13.8424
										KWMTBOMO07748.mrna1	12.2859	13.8424
										KWMTBOMO07760.mrna1	29.1982	13.8424
										KWMTBOMO07762.mrna1	18.2582	22.7334
										KWMTBOMO07771.mrna1	68.074	54.3455
										KWMTBOMO07772.mrna1	1051.71	200.552
										KWMTBOMO07773.mrna1	32.1753	6.92728
										KWMTBOMO07776.mrna1	14.3952	25.697
										KWMTBOMO07780.mrna1	64.0227	28.6606
										KWMTBOMO07789.mrna1	22.9703	9.89092
										KWMTBOMO07795.mrna1	29.6926	15.8182
										KWMTBOMO07796.mrna1	9.89875	5.9394
										KWMTBOMO07798.mrna1	20.3018	10.8788
										KWMTBOMO07802.mrna1	42.9163	6.92728
										KWMTBOMO07811.mrna1	11.912	21.7455
										KWMTBOMO07814.mrna1	24.8546	2.97576
										KWMTBOMO07815.mrna1	18.1616	9.89092
										KWMTBOMO07820.mrna1	50.5955	30.6364
										KWMTBOMO07821.mrna1	13.5867	10.8788
										KWMTBOMO07828.mrna1	11.389	16.8061
										KWMTBOMO07842.mrna1	39.0731	13.8424
										KWMTBOMO07843.mrna1	36.6479	76.0789
										KWMTBOMO07848.mrna1	11.9546	69.1637
										KWMTBOMO07855.mrna1	73.8723	54.3455
										KWMTBOMO07856.mrna1	23.7623	29.6485
										KWMTBOMO07857.mrna1	96.8957	19.7697
										KWMTBOMO07874.mrna1	18.4497	66.2001
										KWMTBOMO07880.mrna1	15.4729	70.1516
										KWMTBOMO07884.mrna1	12.4262	16.8061
										KWMTBOMO07885.mrna1	14.2657	52.3697
										KWMTBOMO07888.mrna1	548.886	196.6
										KWMTBOMO07896.mrna1	14.8843	74.1031
										KWMTBOMO07904.mrna1	28.0988	159.061
										KWMTBOMO07905.mrna1	15.9864	372.443
										KWMTBOMO07907.mrna1	79.9878	9.89092
										KWMTBOMO07911.mrna1	13.1854	17.794
										KWMTBOMO07929.mrna1	28.1605	70.1516
										KWMTBOMO07930.mrna1	17.8841	3.96364
										KWMTBOMO07931.mrna1	12.3296	47.4303
										KWMTBOMO07932.mrna1	18.3953	28.6606
										KWMTBOMO07933.mrna1	14.0674	115.594
										KWMTBOMO07935.mrna1	21.0135	106.703
										KWMTBOMO07936.mrna1	12.7833	9.89092
										KWMTBOMO07937.mrna1	2.40101	37.5515
										KWMTBOMO07950.mrna1	37.1409	85.9577
										KWMTBOMO07951.mrna1	16.3958	13.8424
										KWMTBOMO07952.mrna1	32.5963	20.7576
										KWMTBOMO07955.mrna1	16.3466	14.8303
										KWMTBOMO07959.mrna1	15.7096	3.96364
										KWMTBOMO07981.mrna1	12.2455	34.5879
										KWMTBOMO07988.mrna1	14.6277	23.7212
										KWMTBOMO07989.mrna1	13.1273	8.90304
										KWMTBOMO07996.mrna1	33.9705	39.5273
										KWMTBOMO08006.mrna1	20.9421	22.7334
										KWMTBOMO08007.mrna1	13.8161	20.7576
										KWMTBOMO08009.mrna1	10.9124	12.8546
										KWMTBOMO08010.mrna1	18.0302	5.9394
										KWMTBOMO08011.mrna1	31.9004	23.7212
										KWMTBOMO08040.mrna1	20.281	37.5515
										KWMTBOMO08044.mrna1	14.6582	11.8667
										KWMTBOMO08047.mrna1	13.2129	5.9394
										KWMTBOMO08048.mrna1	14.7964	10.8788
										KWMTBOMO08056.mrna1	70.5908	77.0667
										KWMTBOMO08064.mrna1	600.224	63.2364
										KWMTBOMO08066.mrna1	16.3173	4.95152
										KWMTBOMO08067.mrna1	17.6051	14.8303
										KWMTBOMO08082.mrna1	11.0683	6.92728
										KWMTBOMO08097.mrna1	26.1639	1.98788
										KWMTBOMO08100.mrna1	668.893	72.1273
										KWMTBOMO08106.mrna1	15.7647	6.92728
										KWMTBOMO08116.mrna1	18.932	5.9394
										KWMTBOMO08145.mrna1	9.13325	4.95152
										KWMTBOMO08197.mrna1	18.6388	4.95152
										KWMTBOMO08199.mrna1	17.2738	3.96364
										KWMTBOMO08200.mrna1	11.0354	7.91516
										KWMTBOMO08204.mrna1	15.9983	1.98788
										KWMTBOMO08213.mrna1	18.9126	65.2122
										KWMTBOMO08227.mrna1	25.5441	3.96364
										KWMTBOMO08228.mrna1	11.1709	14.8303
										KWMTBOMO08238.mrna1	9.67322	3.96364
										KWMTBOMO08240.mrna1	12.9566	1.98788
										KWMTBOMO08241.mrna1	26.1451	9.89092
										KWMTBOMO08253.mrna1	10.7194	2.97576
										KWMTBOMO08255.mrna1	15.292	2.97576
										KWMTBOMO08260.mrna1	56.9201	85.9577
										KWMTBOMO08307.mrna1	30.6592	6.92728
										KWMTBOMO08308.mrna1	15.7654	4.95152
										KWMTBOMO08309.mrna1	13.8109	3.96364
										KWMTBOMO08310.mrna1	256.732	190.673
										KWMTBOMO08311.mrna1	20.0147	21.7455
										KWMTBOMO08323.mrna1	13.3195	3.96364
										KWMTBOMO08325.mrna1	16.8886	13.8424
										KWMTBOMO08326.mrna1	13.7418	2.97576
										KWMTBOMO08333.mrna1	30.0091	5.9394
										KWMTBOMO08334.mrna1	15.2046	3.96364
										KWMTBOMO08338.mrna1	18.4912	18.7818
										KWMTBOMO08343.mrna1	15.7825	12.8546
										KWMTBOMO08354.mrna1	18.9619	8.90304
										KWMTBOMO08364.mrna1	21.0549	9.89092
										KWMTBOMO08365.mrna1	15.9257	24.7091
										KWMTBOMO08369.mrna1	14.391	23.7212
										KWMTBOMO08396.mrna1	15.3633	26.6849
										KWMTBOMO08399.mrna1	943.603	51.3819
										KWMTBOMO08404.mrna1	11.1708	20.7576
										KWMTBOMO08406.mrna1	15.8515	5.9394
										KWMTBOMO08440.mrna1	1185.13	47.4303
										KWMTBOMO08442.mrna1	9.95624	62.2485
										KWMTBOMO08457.mrna1	14.6133	10.8788
										KWMTBOMO08459.mrna1	75.613	56.3213
										KWMTBOMO08514.mrna1	9.5966	19.7697
										KWMTBOMO08537.mrna1	12.5422	3.96364
										KWMTBOMO08539.mrna1	15.6814	16.8061
										KWMTBOMO08542.mrna1	19.32	3.96364
										KWMTBOMO08543.mrna1	507.232	236.115
										KWMTBOMO08549.mrna1	11.5645	9.89092
										KWMTBOMO08558.mrna1	10.3674	7.91516
										KWMTBOMO08586.mrna1	11.8289	11.8667
										KWMTBOMO08591.mrna1	18.9893	12.8546
										KWMTBOMO08593.mrna1	11.5759	42.4909
										KWMTBOMO08596.mrna1	31.7046	11.8667
										KWMTBOMO08597.mrna1	24.338	30.6364
										KWMTBOMO08607.mrna1	64.2581	13.8424
										KWMTBOMO08612.mrna1	21.5107	12.8546
										KWMTBOMO08615.mrna1	11.2643	13.8424
										KWMTBOMO08618.mrna1	11.4372	18.7818
										KWMTBOMO08635.mrna1	20.7352	19.7697
										KWMTBOMO08636.mrna1	21.3482	21.7455
										KWMTBOMO08637.mrna1	17.7112	26.6849
										KWMTBOMO08642.mrna1	168.023	64.2243
										KWMTBOMO08643.mrna1	11.4235	13.8424
										KWMTBOMO08648.mrna1	42.9193	49.4061
										KWMTBOMO08649.mrna1	12.4008	8.90304
										KWMTBOMO08650.mrna1	11.6539	6.92728
										KWMTBOMO08651.mrna1	32.5071	11.8667
										KWMTBOMO08652.mrna1	38.6019	87.9334
										KWMTBOMO08655.mrna1	45.3554	19.7697
										KWMTBOMO08657.mrna1	20.3312	8.90304
										KWMTBOMO08662.mrna1	19.5746	21.7455
										KWMTBOMO08663.mrna1	19.6011	8.90304
										KWMTBOMO08664.mrna1	14.4768	19.7697
										KWMTBOMO08666.mrna1	2044.58	80.0304
										KWMTBOMO08671.mrna1	21.8324	9.89092
										KWMTBOMO08672.mrna1	35.6761	19.7697
										KWMTBOMO08673.mrna1	21.4824	14.8303
										KWMTBOMO08682.mrna1	14.7354	398.128
										KWMTBOMO08685.mrna1	12.6616	26.6849
										KWMTBOMO08691.mrna1	25.1996	7.91516
										KWMTBOMO08699.mrna1	1725.26	241.055
										KWMTBOMO08705.mrna1	12.4122	7.91516
										KWMTBOMO08708.mrna1	14.9205	13.8424
										KWMTBOMO08729.mrna1	11.9217	7.91516
										KWMTBOMO08743.mrna1	31.2324	34.5879
										KWMTBOMO08759.mrna1	55.1536	40.5152
										KWMTBOMO08760.mrna1	33.8795	16.8061
										KWMTBOMO08767.mrna1	13.4682	13.8424
										KWMTBOMO08772.mrna1	13.712	4.95152
										KWMTBOMO08773.mrna1	12.2647	10.8788
										KWMTBOMO08776.mrna1	118.829	56.3213
										KWMTBOMO08791.mrna1	23.1291	11.8667
										KWMTBOMO08797.mrna1	644.396	431.716
										KWMTBOMO08798.mrna1	9.76317	39.5273
										KWMTBOMO08802.mrna1	27.1503	12.8546
										KWMTBOMO08808.mrna1	19.5022	173.879
										KWMTBOMO08812.mrna1	173.507	53.3576
										KWMTBOMO08813.mrna1	23.4728	47.4303
										KWMTBOMO08820.mrna1	220.724	30.6364
										KWMTBOMO08824.mrna1	37.3264	6.92728
										KWMTBOMO08829.mrna1	21.7587	5.9394
										KWMTBOMO08839.mrna1	7.29695	9.89092
										KWMTBOMO08843.mrna1	19.1342	2.97576
										KWMTBOMO08844.mrna1	14.1805	10.8788
										KWMTBOMO08848.mrna1	18.8429	5.9394
										KWMTBOMO08852.mrna1	15.7219	15.8182
										KWMTBOMO08861.mrna1	29.1802	19.7697
										KWMTBOMO08865.mrna1	12.9241	62.2485
										KWMTBOMO08867.mrna1	17.6784	25.697
										KWMTBOMO08868.mrna1	12.165	35.5758
										KWMTBOMO08881.mrna1	11.3135	34.5879
										KWMTBOMO08892.mrna1	12.8144	15.8182
										KWMTBOMO08893.mrna1	38.7054	31.6243
										KWMTBOMO08894.mrna1	1393.02	172.891
										KWMTBOMO08901.mrna1	16.2109	13.8424
										KWMTBOMO08902.mrna1	54.0407	37.5515
										KWMTBOMO08905.mrna1	15.3241	13.8424
										KWMTBOMO08918.mrna1	19.6475	11.8667
										KWMTBOMO08923.mrna1	28.4836	19.7697
										KWMTBOMO08926.mrna1	25.2737	8.90304
										KWMTBOMO08928.mrna1	24.7965	14.8303
										KWMTBOMO08930.mrna1	43.5531	46.4425
										KWMTBOMO08931.mrna1	12.766	17.794
										KWMTBOMO08955.mrna1	13.1877	15.8182
										KWMTBOMO08956.mrna1	61.7173	19.7697
										KWMTBOMO08959.mrna1	11.3538	31.6243
										KWMTBOMO08960.mrna1	51.5415	16.8061
										KWMTBOMO08961.mrna1	380.433	31.6243
										KWMTBOMO08962.mrna1	24.343	22.7334
										KWMTBOMO08964.mrna1	23.8671	12.8546
										KWMTBOMO08973.mrna1	14.6366	12.8546
										KWMTBOMO08976.mrna1	37.5158	12.8546
										KWMTBOMO08977.mrna1	39.55	44.4667
										KWMTBOMO08980.mrna1	16.7176	14.8303
										KWMTBOMO08983.mrna1	2111.35	373.431
										KWMTBOMO08989.mrna1	20.416	20.7576
										KWMTBOMO08991.mrna1	82.7582	26.6849
										KWMTBOMO08998.mrna1	25.2794	18.7818
										KWMTBOMO08999.mrna1	26.237	18.7818
										KWMTBOMO09000.mrna1	14.039	1.98788
										KWMTBOMO09014.mrna1	40.9365	7.91516
										KWMTBOMO09017.mrna1	21.5082	46.4425
										KWMTBOMO09022.mrna1	5.29429	1
										KWMTBOMO09024.mrna1	12.1619	13.8424
										KWMTBOMO09029.mrna1	10.1537	3.96364
										KWMTBOMO09034.mrna1	69.477	55.3334
										KWMTBOMO09054.mrna1	13.6526	6.92728
										KWMTBOMO09075.mrna1	24.2751	22.7334
										KWMTBOMO09076.mrna1	29.7208	45.4546
										KWMTBOMO09077.mrna1	36.7714	8.90304
										KWMTBOMO09079.mrna1	18.8241	26.6849
										KWMTBOMO09080.mrna1	11.0614	138.315
										KWMTBOMO09084.mrna1	12.6318	13.8424
										KWMTBOMO09090.mrna1	11.1873	22.7334
										KWMTBOMO09093.mrna1	25.5309	187.709
										KWMTBOMO09094.mrna1	9.86722	12.8546
										KWMTBOMO09097.mrna1	15.0897	10.8788
										KWMTBOMO09100.mrna1	16.7767	3.96364
										KWMTBOMO09106.mrna1	16.7013	11.8667
										KWMTBOMO09128.mrna1	32.4547	49.4061
										KWMTBOMO09129.mrna1	19.4061	47.4303
										KWMTBOMO09136.mrna1	49.7589	38.5394
										KWMTBOMO09170.mrna1	22.7445	16.8061
										KWMTBOMO09174.mrna1	11.2222	5.9394
										KWMTBOMO09177.mrna1	12.5158	18.7818
										KWMTBOMO09181.mrna1	13.9636	11.8667
										KWMTBOMO09182.mrna1	52.2574	37.5515
										KWMTBOMO09183.mrna1	210.106	735.982
										KWMTBOMO09184.mrna1	22.6695	7.91516
										KWMTBOMO09190.mrna1	26.6665	25.697
										KWMTBOMO09192.mrna1	31.0077	35.5758
										KWMTBOMO09193.mrna1	21.444	17.794
										KWMTBOMO09195.mrna1	11.443	37.5515
										KWMTBOMO09197.mrna1	54.6595	22.7334
										KWMTBOMO09205.mrna1	1641.27	152.146
										KWMTBOMO09207.mrna1	34.5912	22.7334
										KWMTBOMO09208.mrna1	21.6929	21.7455
										KWMTBOMO09209.mrna1	17.0024	9.89092
										KWMTBOMO09211.mrna1	13.261	7.91516
										KWMTBOMO09212.mrna1	18.2919	12.8546
										KWMTBOMO09213.mrna1	16.644	6.92728
										KWMTBOMO09216.mrna1	8.73941	6.92728
										KWMTBOMO09230.mrna1	3408.04	553.225
										KWMTBOMO09231.mrna1	25.0251	4.95152
										KWMTBOMO09232.mrna1	1047.52	386.273
										KWMTBOMO09236.mrna1	85.3276	13.8424
										KWMTBOMO09274.mrna1	19.2857	8.90304
										KWMTBOMO09275.mrna1	11.3197	3.96364
										KWMTBOMO09289.mrna1	16.5698	13.8424
										KWMTBOMO09293.mrna1	18.1126	5.9394
										KWMTBOMO09300.mrna1	314.908	264.764
										KWMTBOMO09323.mrna1	11.2206	5.9394
										KWMTBOMO09355.mrna1	177.137	15.8182
										KWMTBOMO09360.mrna1	535.084	22.7334
										KWMTBOMO09361.mrna1	11.4491	4.95152
										KWMTBOMO09369.mrna1	17.4029	1.98788
										KWMTBOMO09373.mrna1	7.62594	3.96364
										KWMTBOMO09374.mrna1	24.8433	8.90304
										KWMTBOMO09381.mrna1	25.0487	9.89092
										KWMTBOMO09385.mrna1	13.5919	3.96364
										KWMTBOMO09389.mrna1	22.3366	7.91516
										KWMTBOMO09390.mrna1	56.4255	7.91516
										KWMTBOMO09391.mrna1	85.8982	29.6485
										KWMTBOMO09401.mrna1	22.6846	56.3213
										KWMTBOMO09408.mrna1	9.08991	8.90304
										KWMTBOMO09411.mrna1	19.4732	6.92728
										KWMTBOMO09413.mrna1	11.8938	2.97576
										KWMTBOMO09415.mrna1	73.1865	100.776
										KWMTBOMO09416.mrna1	24.2391	58.297
										KWMTBOMO09420.mrna1	73.2408	832.795
										KWMTBOMO09423.mrna1	18.7533	13.8424
										KWMTBOMO09424.mrna1	22.9128	3.96364
										KWMTBOMO09427.mrna1	17.2968	19.7697
										KWMTBOMO09433.mrna1	14.9385	14.8303
										KWMTBOMO09437.mrna1	13.9685	99.788
										KWMTBOMO09439.mrna1	13.4429	25.697
										KWMTBOMO09442.mrna1	969.375	375.406
										KWMTBOMO09467.mrna1	30.149	5.9394
										KWMTBOMO09474.mrna1	33.2327	10.8788
										KWMTBOMO09480.mrna1	14.0972	22.7334
										KWMTBOMO09494.mrna1	20.0417	4.95152
										KWMTBOMO09495.mrna1	11.0004	31.6243
										KWMTBOMO09499.mrna1	11.6068	25.697
										KWMTBOMO09501.mrna1	14.4737	32.6122
										KWMTBOMO09535.mrna1	12.3383	8.90304
										KWMTBOMO09537.mrna1	11.3764	5.9394
										KWMTBOMO09542.mrna1	30.6804	56.3213
										KWMTBOMO09548.mrna1	23.9664	7.91516
										KWMTBOMO09553.mrna1	90.4257	25.697
										KWMTBOMO09598.mrna1	12.4814	2.97576
										KWMTBOMO09620.mrna1	21.3045	16.8061
										KWMTBOMO09621.mrna1	59.2215	83.9819
										KWMTBOMO09625.mrna1	14.3271	14.8303
										KWMTBOMO09626.mrna1	11.423	18.7818
										KWMTBOMO09631.mrna1	17.9284	16.8061
										KWMTBOMO09636.mrna1	47.7815	8.90304
										KWMTBOMO09641.mrna1	14.2176	6.92728
										KWMTBOMO09643.mrna1	21.2555	17.794
										KWMTBOMO09659.mrna1	10.5544	7.91516
										KWMTBOMO09668.mrna1	28.0481	5.9394
										KWMTBOMO09672.mrna1	17.9269	2.97576
										KWMTBOMO09686.mrna1	14.6145	4.95152
										KWMTBOMO09746.mrna1	16.0709	11.8667
										KWMTBOMO09747.mrna1	18.4033	77.0667
										KWMTBOMO09749.mrna1	13.5028	5.9394
										KWMTBOMO09754.mrna1	16.5087	1.98788
										KWMTBOMO09755.mrna1	18.0823	3.96364
										KWMTBOMO09776.mrna1	11.017	10.8788
										KWMTBOMO09788.mrna1	49.6254	19.7697
										KWMTBOMO09790.mrna1	14.5936	8.90304
										KWMTBOMO09793.mrna1	16.4306	18.7818
										KWMTBOMO09805.mrna1	15.2309	36.5637
										KWMTBOMO09808.mrna1	54.4053	42.4909
										KWMTBOMO09828.mrna1	9.68173	6.92728
										KWMTBOMO09830.mrna1	16.6525	3.96364
										KWMTBOMO09837.mrna1	38.0945	23.7212
										KWMTBOMO09838.mrna1	65.0556	31.6243
										KWMTBOMO09876.mrna1	2054.43	81.0183
										KWMTBOMO09900.mrna1	18.6015	14.8303
										KWMTBOMO09911.mrna1	17.5736	6.92728
										KWMTBOMO09912.mrna1	49.0114	9.89092
										KWMTBOMO09918.mrna1	52.7539	34.5879
										KWMTBOMO09924.mrna1	14.0412	19.7697
										KWMTBOMO09934.mrna1	11.084	1
										KWMTBOMO09960.mrna1	14.4484	14.8303
										KWMTBOMO09980.mrna1	61.9999	14.8303
										KWMTBOMO09994.mrna1	5.36112	105.715
										KWMTBOMO09996.mrna1	20.1417	41.5031
										KWMTBOMO10003.mrna1	23.6944	11.8667
										KWMTBOMO10004.mrna1	12.4766	7.91516
										KWMTBOMO10023.mrna1	27.8463	11.8667
										KWMTBOMO10024.mrna1	18.6829	7.91516
										KWMTBOMO10043.mrna1	16.4983	8.90304
										KWMTBOMO10047.mrna1	21.299	30.6364
										KWMTBOMO10049.mrna1	44.7967	37.5515
										KWMTBOMO10056.mrna1	33.0927	51.3819
										KWMTBOMO10057.mrna1	12.2544	11.8667
										KWMTBOMO10074.mrna1	38.5834	14.8303
										KWMTBOMO10102.mrna1	16.6476	3.96364
										KWMTBOMO10110.mrna1	12.0017	9.89092
										KWMTBOMO10114.mrna1	78.7785	28.6606
										KWMTBOMO10124.mrna1	11.7878	18.7818
										KWMTBOMO10127.mrna1	66.3353	30.6364
										KWMTBOMO10128.mrna1	142.639	21.7455
										KWMTBOMO10129.mrna1	41.1924	28.6606
										KWMTBOMO10130.mrna1	19.763	35.5758
										KWMTBOMO10131.mrna1	14.7033	101.764
										KWMTBOMO10147.mrna1	86.8914	14.8303
										KWMTBOMO10152.mrna1	11.5396	9.89092
										KWMTBOMO10169.mrna1	53.6157	54.3455
										KWMTBOMO10172.mrna1	11.873	21.7455
										KWMTBOMO10174.mrna1	29.4563	107.691
										KWMTBOMO10175.mrna1	257.023	323.049
										KWMTBOMO10176.mrna1	28.1779	20.7576
										KWMTBOMO10184.mrna1	14.2016	4.95152
										KWMTBOMO10186.mrna1	18.7754	15.8182
										KWMTBOMO10194.mrna1	22.4951	65.2122
										KWMTBOMO10196.mrna1	16.0717	6.92728
										KWMTBOMO10208.mrna1	46.0826	15.8182
										KWMTBOMO10211.mrna1	469.77	41.5031
										KWMTBOMO10212.mrna1	17.0017	30.6364
										KWMTBOMO10221.mrna1	27.7938	40.5152
										KWMTBOMO10243.mrna1	12.8854	18.7818
										KWMTBOMO10248.mrna1	559.393	88.9213
										KWMTBOMO10269.mrna1	19.5134	5.9394
										KWMTBOMO10274.mrna1	14.5866	3.96364
										KWMTBOMO10283.mrna1	15.0454	10.8788
										KWMTBOMO10285.mrna1	14.9257	10.8788
										KWMTBOMO10292.mrna1	41.703	9.89092
										KWMTBOMO10299.mrna1	12.3306	48.4182
										KWMTBOMO10303.mrna1	11.5189	13.8424
										KWMTBOMO10310.mrna1	26.5366	11.8667
										KWMTBOMO10324.mrna1	17.4947	13.8424
										KWMTBOMO10333.mrna1	11.9545	9.89092
										KWMTBOMO10337.mrna1	18.4059	24.7091
										KWMTBOMO10348.mrna1	14.3236	11.8667
										KWMTBOMO10354.mrna1	28.0104	7.91516
										KWMTBOMO10358.mrna1	38.109	37.5515
										KWMTBOMO10377.mrna1	10.2996	18.7818
										KWMTBOMO10378.mrna1	11.7933	7.91516
										KWMTBOMO10380.mrna1	18.2402	198.576
										KWMTBOMO10381.mrna1	81.3085	13.8424
										KWMTBOMO10382.mrna1	38.8558	29.6485
										KWMTBOMO10383.mrna1	9.08245	21.7455
										KWMTBOMO10388.mrna1	72.0319	12.8546
										KWMTBOMO10399.mrna1	36.1638	25.697
										KWMTBOMO10405.mrna1	9.71561	1
										KWMTBOMO10410.mrna1	22.9526	12.8546
										KWMTBOMO10416.mrna1	17.0388	11.8667
										KWMTBOMO10424.mrna1	15.6919	20.7576
										KWMTBOMO10437.mrna1	27.3802	11.8667
										KWMTBOMO10439.mrna1	18.8982	14.8303
										KWMTBOMO10442.mrna1	13.238	11.8667
										KWMTBOMO10443.mrna1	10.4909	7.91516
										KWMTBOMO10453.mrna1	24.4055	13.8424
										KWMTBOMO10455.mrna1	17.381	16.8061
										KWMTBOMO10459.mrna1	16.4475	10.8788
										KWMTBOMO10467.mrna1	55.1936	23.7212
										KWMTBOMO10470.mrna1	10.9884	138.315
										KWMTBOMO10471.mrna1	22.5593	27.6728
										KWMTBOMO10472.mrna1	19.9485	19.7697
										KWMTBOMO10474.mrna1	17.8124	67.1879
										KWMTBOMO10477.mrna1	27.8623	11.8667
										KWMTBOMO10483.mrna1	67.6113	34.5879
										KWMTBOMO10487.mrna1	63.1538	61.2607
										KWMTBOMO10488.mrna1	15.9726	24.7091
										KWMTBOMO10491.mrna1	18.7153	20.7576
										KWMTBOMO10493.mrna1	378.477	406.031
										KWMTBOMO10496.mrna1	26.9711	10.8788
										KWMTBOMO10497.mrna1	34.8848	21.7455
										KWMTBOMO10499.mrna1	17.4113	4.95152
										KWMTBOMO10502.mrna1	16.2755	19.7697
										KWMTBOMO10508.mrna1	19.8041	22.7334
										KWMTBOMO10509.mrna1	2113.11	402.079
										KWMTBOMO10510.mrna1	18.5186	4.95152
										KWMTBOMO10511.mrna1	15.5073	12.8546
										KWMTBOMO10517.mrna1	34.8242	2.97576
										KWMTBOMO10518.mrna1	22.1356	78.0546
										KWMTBOMO10524.mrna1	41.2543	13.8424
										KWMTBOMO10525.mrna1	22.5485	11.8667
										KWMTBOMO10527.mrna1	16.9798	26.6849
										KWMTBOMO10528.mrna1	32.9936	15.8182
										KWMTBOMO10529.mrna1	14.4491	9.89092
										KWMTBOMO10531.mrna1	19.78	29.6485
										KWMTBOMO10537.mrna1	13.6416	14.8303
										KWMTBOMO10540.mrna1	16.187	8.90304
										KWMTBOMO10544.mrna1	11.5149	105.715
										KWMTBOMO10546.mrna1	28.4898	110.655
										KWMTBOMO10547.mrna1	93.086	6.92728
										KWMTBOMO10548.mrna1	14.1018	9.89092
										KWMTBOMO10551.mrna1	14.1855	6.92728
										KWMTBOMO10552.mrna1	21.4994	13.8424
										KWMTBOMO10558.mrna1	9.00824	5.9394
										KWMTBOMO10584.mrna1	6.49268	1
										KWMTBOMO10591.mrna1	1106.56	50.394
										KWMTBOMO10596.mrna1	33.8007	6.92728
										KWMTBOMO10636.mrna1	12.0864	15.8182
										KWMTBOMO10639.mrna1	13.8043	4.95152
										KWMTBOMO10642.mrna1	22.2574	64.2243
										KWMTBOMO10663.mrna1	76.8604	20.7576
										KWMTBOMO10723.mrna1	11.1337	5.9394
										KWMTBOMO10724.mrna1	27.5205	20.7576
										KWMTBOMO10736.mrna1	29.4452	16.8061
										KWMTBOMO10740.mrna1	16.9652	5.9394
										KWMTBOMO10763.mrna1	45.8724	11.8667
										KWMTBOMO10776.mrna1	10.4997	4.95152
										KWMTBOMO10777.mrna1	13.1088	8.90304
										KWMTBOMO10779.mrna1	28.6889	35.5758
										KWMTBOMO10780.mrna1	48.1896	162.024
										KWMTBOMO10781.mrna1	45.8334	10.8788
										KWMTBOMO10782.mrna1	35.6291	29.6485
										KWMTBOMO10791.mrna1	13.2785	24.7091
										KWMTBOMO10792.mrna1	11.7927	6.92728
										KWMTBOMO10804.mrna1	5.5808	22.7334
										KWMTBOMO10817.mrna1	11.9416	25.697
										KWMTBOMO10818.mrna1	11.6967	6.92728
										KWMTBOMO10825.mrna1	10.9599	9.89092
										KWMTBOMO10827.mrna1	19.0077	28.6606
										KWMTBOMO10829.mrna1	18.7016	73.1152
										KWMTBOMO10830.mrna1	99.4666	59.2849
										KWMTBOMO10833.mrna1	22.4106	81.0183
										KWMTBOMO10916.mrna1	51.9164	11.8667
										KWMTBOMO10936.mrna1	30.7288	9.89092
										KWMTBOMO10942.mrna1	12.4689	35.5758
										KWMTBOMO10945.mrna1	36.9103	20.7576
										KWMTBOMO10946.mrna1	13.972	19.7697
										KWMTBOMO10947.mrna1	16.7659	6.92728
										KWMTBOMO10951.mrna1	15.7164	7.91516
										KWMTBOMO10958.mrna1	12.7552	11.8667
										KWMTBOMO10965.mrna1	18.8958	13.8424
										KWMTBOMO11006.mrna1	11.2904	6.92728
										KWMTBOMO11015.mrna1	9.53577	1.98788
										KWMTBOMO11020.mrna1	14.5784	25.697
										KWMTBOMO11021.mrna1	494.065	340.831
										KWMTBOMO11022.mrna1	13.4613	1
										KWMTBOMO11025.mrna1	16.9863	9.89092
										KWMTBOMO11035.mrna1	110.79	230.188
										KWMTBOMO11045.mrna1	22.8848	21.7455
										KWMTBOMO11051.mrna1	70.5108	41.5031
										KWMTBOMO11056.mrna1	10.487	7.91516
										KWMTBOMO11059.mrna1	11.4638	60.2728
										KWMTBOMO11060.mrna1	65.447	6.92728
										KWMTBOMO11061.mrna1	75.1842	85.9577
										KWMTBOMO11062.mrna1	21.3453	10.8788
										KWMTBOMO11063.mrna1	12.9141	5.9394
										KWMTBOMO11064.mrna1	21.0752	34.5879
										KWMTBOMO11068.mrna1	12.6044	24.7091
										KWMTBOMO11069.mrna1	27.6426	47.4303
										KWMTBOMO11075.mrna1	13.8372	9.89092
										KWMTBOMO11077.mrna1	15.1616	6.92728
										KWMTBOMO11078.mrna1	25.4008	19.7697
										KWMTBOMO11083.mrna1	1825.81	938.498
										KWMTBOMO11084.mrna1	13.3974	8.90304
										KWMTBOMO11085.mrna1	26.4911	4.95152
										KWMTBOMO11089.mrna1	13.2168	5.9394
										KWMTBOMO11096.mrna1	129.304	33.6
										KWMTBOMO11099.mrna1	18.4266	109.667
										KWMTBOMO11101.mrna1	26.9766	16.8061
										KWMTBOMO11108.mrna1	4.59935	1
										KWMTBOMO11110.mrna1	81.2407	23.7212
										KWMTBOMO11111.mrna1	17.8315	10.8788
										KWMTBOMO11127.mrna1	26.6178	8.90304
										KWMTBOMO11129.mrna1	33.2	200.552
										KWMTBOMO11161.mrna1	14.7715	6.92728
										KWMTBOMO11188.mrna1	11.887	7.91516
										KWMTBOMO11191.mrna1	33.041	29.6485
										KWMTBOMO11192.mrna1	23.1877	5.9394
										KWMTBOMO11201.mrna1	12.2756	2.97576
										KWMTBOMO11202.mrna1	17.0358	6.92728
										KWMTBOMO11229.mrna1	80.8772	21.7455
										KWMTBOMO11255.mrna1	512.225	54.3455
										KWMTBOMO11270.mrna1	22.3223	22.7334
										KWMTBOMO11271.mrna1	28.1767	6.92728
										KWMTBOMO11281.mrna1	23.4823	14.8303
										KWMTBOMO11292.mrna1	16.5229	13.8424
										KWMTBOMO11298.mrna1	11.3656	15.8182
										KWMTBOMO11316.mrna1	17.0316	36.5637
										KWMTBOMO11320.mrna1	10.2145	9.89092
										KWMTBOMO11351.mrna1	111.437	85.9577
										KWMTBOMO11394.mrna1	29.8761	16.8061
										KWMTBOMO11408.mrna1	12.241	16.8061
										KWMTBOMO11413.mrna1	33.6036	22.7334
										KWMTBOMO11414.mrna1	10.6912	2.97576
										KWMTBOMO11416.mrna1	39.2472	17.794
										KWMTBOMO11426.mrna1	51.7916	41.5031
										KWMTBOMO11433.mrna1	15.1432	9.89092
										KWMTBOMO11434.mrna1	21.8467	12.8546
										KWMTBOMO11435.mrna1	11.6679	1.98788
										KWMTBOMO11436.mrna1	59.1775	171.903
										KWMTBOMO11442.mrna1	16.6789	42.4909
										KWMTBOMO11446.mrna1	20.1279	40.5152
										KWMTBOMO11448.mrna1	45.0495	16.8061
										KWMTBOMO11453.mrna1	9.97241	42.4909
										KWMTBOMO11457.mrna1	14.623	34.5879
										KWMTBOMO11458.mrna1	13.5337	13.8424
										KWMTBOMO11467.mrna1	62.366	54.3455
										KWMTBOMO11468.mrna1	37.9239	24.7091
										KWMTBOMO11471.mrna1	33.9978	4.95152
										KWMTBOMO11479.mrna1	34.0791	24.7091
										KWMTBOMO11480.mrna1	17.4207	15.8182
										KWMTBOMO11485.mrna1	19.9409	8.90304
										KWMTBOMO11486.mrna1	108.656	34.5879
										KWMTBOMO11511.mrna1	32.9185	8.90304
										KWMTBOMO11553.mrna1	13.6461	13.8424
										KWMTBOMO11555.mrna1	17.1562	11.8667
										KWMTBOMO11558.mrna1	51.1866	14.8303
										KWMTBOMO11571.mrna1	10.723	3.96364
										KWMTBOMO11572.mrna1	16.1278	5.9394
										KWMTBOMO11581.mrna1	20.1503	18.7818
										KWMTBOMO11583.mrna1	37.5797	27.6728
										KWMTBOMO11584.mrna1	70.7141	38.5394
										KWMTBOMO11586.mrna1	38.8639	2.97576
										KWMTBOMO11589.mrna1	12.637	16.8061
										KWMTBOMO11593.mrna1	13.0804	19.7697
										KWMTBOMO11594.mrna1	10.4425	5.9394
										KWMTBOMO11605.mrna1	14.2079	24.7091
										KWMTBOMO11607.mrna1	12.3089	15.8182
										KWMTBOMO11613.mrna1	20.6885	19.7697
										KWMTBOMO11614.mrna1	15.7853	4.95152
										KWMTBOMO11616.mrna1	16.4211	6.92728
										KWMTBOMO11625.mrna1	33.3737	58.297
										KWMTBOMO11630.mrna1	21.8187	6.92728
										KWMTBOMO11632.mrna1	20.0217	5.9394
										KWMTBOMO11647.mrna1	37.0274	74.1031
										KWMTBOMO11649.mrna1	26.8968	8.90304
										KWMTBOMO11651.mrna1	12.1152	34.5879
										KWMTBOMO11655.mrna1	17.3627	21.7455
										KWMTBOMO11659.mrna1	11.1524	12.8546
										KWMTBOMO11662.mrna1	21.2489	19.7697
										KWMTBOMO11666.mrna1	28.6808	43.4788
										KWMTBOMO11677.mrna1	32.5238	1526.29
										KWMTBOMO11678.mrna1	381.389	122.509
										KWMTBOMO11680.mrna1	11.8508	13.8424
										KWMTBOMO11685.mrna1	90.0948	8.90304
										KWMTBOMO11686.mrna1	11.0761	9.89092
										KWMTBOMO11689.mrna1	47.2831	31.6243
										KWMTBOMO11705.mrna1	12.3983	26.6849
										KWMTBOMO11710.mrna1	33.8056	9.89092
										KWMTBOMO11717.mrna1	21.3352	10.8788
										KWMTBOMO11730.mrna1	15.16	1
										KWMTBOMO11731.mrna1	1700.76	1866.12
										KWMTBOMO11732.mrna1	76.7628	50.394
										KWMTBOMO11733.mrna1	12.0135	12.8546
										KWMTBOMO11734.mrna1	806.081	138.315
										KWMTBOMO11737.mrna1	21.617	11.8667
										KWMTBOMO11741.mrna1	23.0877	24.7091
										KWMTBOMO11742.mrna1	16.3905	14.8303
										KWMTBOMO11747.mrna1	21.5647	2.97576
										KWMTBOMO11751.mrna1	12.5283	21.7455
										KWMTBOMO11763.mrna1	13.429	5.9394
										KWMTBOMO11766.mrna1	14.2649	1.98788
										KWMTBOMO11771.mrna1	62.7908	22.7334
										KWMTBOMO11780.mrna1	32.1057	25.697
										KWMTBOMO11791.mrna1	11.7301	21.7455
										KWMTBOMO11798.mrna1	12.107	61.2607
										KWMTBOMO11802.mrna1	12.6842	2.97576
										KWMTBOMO11809.mrna1	387.997	35.5758
										KWMTBOMO11812.mrna1	292.799	17.794
										KWMTBOMO11821.mrna1	19.5083	17.794
										KWMTBOMO11822.mrna1	25.926	5.9394
										KWMTBOMO11837.mrna1	19.8998	9.89092
										KWMTBOMO11838.mrna1	14.4933	12.8546
										KWMTBOMO11858.mrna1	11.3307	20.7576
										KWMTBOMO11861.mrna1	9.12578	10.8788
										KWMTBOMO11863.mrna1	18.3966	12.8546
										KWMTBOMO11866.mrna1	16.5372	15.8182
										KWMTBOMO11867.mrna1	19.3676	19.7697
										KWMTBOMO11868.mrna1	18.2828	7.91516
										KWMTBOMO11870.mrna1	9.85661	103.739
										KWMTBOMO11872.mrna1	27.3348	6.92728
										KWMTBOMO11892.mrna1	22.5594	16.8061
										KWMTBOMO11907.mrna1	13.155	24.7091
										KWMTBOMO11958.mrna1	24.4446	10.8788
										KWMTBOMO11965.mrna1	13.7986	10.8788
										KWMTBOMO11974.mrna1	61.5544	7.91516
										KWMTBOMO11975.mrna1	16.3296	5.9394
										KWMTBOMO11976.mrna1	10.3423	15.8182
										KWMTBOMO11977.mrna1	55.8463	6.92728
										KWMTBOMO11985.mrna1	525.511	259.824
										KWMTBOMO11987.mrna1	402.296	50.394
										KWMTBOMO11988.mrna1	4.18934	52.3697
										KWMTBOMO12009.mrna1	39.382	18.7818
										KWMTBOMO12018.mrna1	2504.22	114.606
										KWMTBOMO12020.mrna1	14.1742	11.8667
										KWMTBOMO12025.mrna1	12.036	7.91516
										KWMTBOMO12026.mrna1	37.2041	3.96364
										KWMTBOMO12037.mrna1	16.8381	26.6849
										KWMTBOMO12039.mrna1	26.0076	46.4425
										KWMTBOMO12057.mrna1	25.1016	8.90304
										KWMTBOMO12076.mrna1	191.001	28.6606
										KWMTBOMO12078.mrna1	10.7067	10.8788
										KWMTBOMO12084.mrna1	37.0308	13.8424
										KWMTBOMO12089.mrna1	16.6778	10.8788
										KWMTBOMO12091.mrna1	22.8588	16.8061
										KWMTBOMO12097.mrna1	10.6669	18.7818
										KWMTBOMO12104.mrna1	11.6084	3.96364
										KWMTBOMO12108.mrna1	27.1569	1.98788
										KWMTBOMO12111.mrna1	17.964	17.794
										KWMTBOMO12118.mrna1	12.0775	13.8424
										KWMTBOMO12120.mrna1	26.2552	14.8303
										KWMTBOMO12121.mrna1	17.7983	4.95152
										KWMTBOMO12122.mrna1	56.0751	21.7455
										KWMTBOMO12125.mrna1	11.1837	16.8061
										KWMTBOMO12165.mrna1	11.2984	1.98788
										KWMTBOMO12166.mrna1	69.1878	18.7818
										KWMTBOMO12167.mrna1	133.409	53.3576
										KWMTBOMO12170.mrna1	14.6223	3.96364
										KWMTBOMO12176.mrna1	11.6632	4.95152
										KWMTBOMO12177.mrna1	29.2275	21.7455
										KWMTBOMO12178.mrna1	15.2219	21.7455
										KWMTBOMO12180.mrna1	11.7253	7.91516
										KWMTBOMO12189.mrna1	89.1927	14.8303
										KWMTBOMO12193.mrna1	70.4983	6.92728
										KWMTBOMO12199.mrna1	28.7947	12.8546
										KWMTBOMO12205.mrna1	13.1895	6.92728
										KWMTBOMO12238.mrna1	19.4771	31.6243
										KWMTBOMO12240.mrna1	18.7035	3.96364
										KWMTBOMO12241.mrna1	19.6408	4.95152
										KWMTBOMO12242.mrna1	18.8656	13.8424
										KWMTBOMO12258.mrna1	16.1684	39.5273
										KWMTBOMO12260.mrna1	13.2474	13.8424
										KWMTBOMO12264.mrna1	32.6639	17.794
										KWMTBOMO12271.mrna1	32.4471	9.89092
										KWMTBOMO12282.mrna1	48.224	50.394
										KWMTBOMO12286.mrna1	128.365	165.976
										KWMTBOMO12287.mrna1	1263.35	47.4303
										KWMTBOMO12288.mrna1	9.52281	2.97576
										KWMTBOMO12304.mrna1	13.2125	70.1516
										KWMTBOMO12306.mrna1	18.5568	11.8667
										KWMTBOMO12310.mrna1	28.7445	29.6485
										KWMTBOMO12332.mrna1	78.1622	1.98788
										KWMTBOMO12333.mrna1	13.1627	4.95152
										KWMTBOMO12334.mrna1	20.0103	5.9394
										KWMTBOMO12347.mrna1	5.07522	4.95152
										KWMTBOMO12348.mrna1	10.9274	19.7697
										KWMTBOMO12350.mrna1	24.1416	42.4909
										KWMTBOMO12378.mrna1	13.5789	6.92728
										KWMTBOMO12387.mrna1	14.3976	1.98788
										KWMTBOMO12388.mrna1	220.525	40.5152
										KWMTBOMO12389.mrna1	150.366	55.3334
										KWMTBOMO12390.mrna1	9.41756	1
										KWMTBOMO12391.mrna1	11.1351	6.92728
										KWMTBOMO12396.mrna1	22.1697	4.95152
										KWMTBOMO12400.mrna1	12.8928	3.96364
										KWMTBOMO12401.mrna1	58.8494	12.8546
										KWMTBOMO12427.mrna1	22.7303	5.9394
										KWMTBOMO12428.mrna1	799.754	347.746
										KWMTBOMO12431.mrna1	22.1976	57.3091
										KWMTBOMO12432.mrna1	34.7586	25.697
[truncated: 620 more rows]

## Sheet: Supplementary Figure 1
Supplementary Figure 1a				Supplementary Figure 1e										Supplementary Figure 1f
BmVasa				/WT Ave	Rep0	Rep1	Rep2	Rep4	Rep5	Rep6	Mean	SE		Distance (µm)	RNA only	N-IDR	WT
amino acid number	amino acid	Disorder probability		EGFP	0.0214077	0.190825	0.00171971	0.0745576	0.0909961	0.0345449	0.0690085	0.0278896		0	6567.4	6424.3	5525.3
1	M	0.93		WT	1	1.62717	0.372825	0.674865	1.14899	1.17615	1	0.177542		96.154	6793.9	6718.3	5538.3
2	D	0.92		R470A	0.705648	1.60678	1.05982	1.07105	2.06193	1.19628	1.28358	0.195546		192.31	7075	7343.3	5607.5
3	D	0.88												288.46	7261.1	6974	5681
4	D	0.92												384.62	7562.9	7064.1	5714.5
5	W	0.86		vs		p-value								480.77	7881.3	7208.3	5698.6
6	D	0.89		EGFP	WT	0.00306279								576.92	8027.9	7397.1	5734.5
7	D	0.89		WT	R470	0.308412								673.08	8375.3	7589.4	5820
8	S	0.92		EGFP	R470	0.00143373								769.23	8836.8	7821.7	5822.2
9	C	0.89												865.38	9127	8081.8	5916.4
10	E	0.85												961.54	9539.6	8325.7	5967.9
11	A	0.9												1057.7	9972.3	8772.6	6034.3
12	V	0.84												1153.8	10371	9092.9	6154.2
13	V	0.9												1250	11009	9310.5	6186.7
14	V	0.92												1346.2	11473	9662.6	6222.7
15	P	0.9												1442.3	12008	10001	6350.6
16	P	0.87												1538.5	12491	10345	6473.3
17	P	0.88												1634.6	12992	10663	6428.3
18	P	0.93												1730.8	13560	10970	6524.2
19	L	0.89												1826.9	13952	11152	6557.7
20	Q	0.95												1923.1	14216	11275	6738.3
21	N	0.96												2019.2	14543	11569	6604.2
22	H	0.97												2115.4	14934	11645	6600.9
23	D	0.97												2211.5	15150	11785	6728.5
24	S	0.97												2307.7	15620	12087	6714.8
25	V	0.97												2403.8	16118	12371	6717.7
26	D	0.97												2500	16784	12809	6769.7
27	E	0.97												2596.2	17810	13457	6871.8
28	G	0.97												2692.3	19156	14178	7070.6
29	H	0.97												2788.5	20862	15192	7231
30	S	0.96												2884.6	22708	16393	7456.2
31	L	0.96												2980.8	24621	17594	7621.8
32	S	0.96												3076.9	26675	19034	7871.3
33	R	0.96												3173.1	28489	20227	8093.6
34	G	0.95												3269.2	29781	21645	8239.3
35	R	0.95												3365.4	31239	22668	8366.1
36	G	0.95												3461.5	32237	23594	8525.1
37	F	0.95												3557.7	32894	24185	8527.4
38	P	0.95												3653.8	33397	24613	8527.2
39	S	0.94												3750	33356	24689	8617.5
40	F	0.94												3846.2	33436	24661	8648
41	N	0.94												3942.3	32973	24409	8582.4
42	E	0.95												4038.5	32220	23842	8429.4
43	D	0.94												4134.6	31304	23022	8330.6
44	D	0.93												4230.8	30072	22424	8319.5
45	E	0.93												4326.9	28500	21804	8134.3
46	K	0.93												4423.1	26584	21106	8085.5
47	E	0.94												4519.2	24672	20351	8082.5
48	N	0.95												4615.4	22859	19920	8025.2
49	G	0.96												4711.5	21266	19475	7925.4
50	Y	0.95												4807.7	19835	19204	7969.7
51	G	0.94												4903.8	18928	18871	7816.5
52	E	0.94												5000	18173	18902	7651
53	R	0.93												5096.2	17529	18592	7788.2
54	R	0.94												5192.3	16908	18378	7609.4
55	G	0.95												5288.5	16228	17969	7445
56	R	0.95												5384.6	15568	17562	7339.8
57	G	0.95												5480.8	14740	17115	7289.4
58	G	0.95												5576.9	14018	16609	7202.5
59	R	0.95												5673.1	13093	16017	7117
60	G	0.96												5769.2	12326	15480	7007.9
61	G	0.96												5865.4	11466	14937	6914.5
62	G	0.96												5961.5	10767	14513	7207.1
63	R	0.96												6057.7	10107	14315	6941.9
64	G	0.95												6153.8	9619.8	14028	6926.4
65	R	0.95												6250	9312.6	13531	6905.3
66	G	0.96												6346.2	8987.1	13218	6925.9
67	G	0.95												6442.3	8775.5	13140	6908
68	R	0.95												6538.5	8673.5	12850	6822.5
69	G	0.96												6634.6	8588.2	12834	6929.1
70	G	0.95												6730.8	8570.3	12574	6897.7
71	R	0.95												6826.9	8527	12430	6808.3
72	G	0.96												6923.1	8342.6	12310	6761.3
73	G	0.97												7019.2	8374.3	12174	6814.2
74	S	0.97												7115.4	8256.7	11921	6735.1
75	R	0.96												7211.5	8143.5	11850	6737
76	E	0.96												7307.7	7987	11606	6669.7
77	Q	0.96												7403.8	7805.3	11503	6648.1
78	H	0.96												7500	7605	11469	6606.3
79	S	0.96												7596.2	7558.2	11120	6544.6
80	D	0.96												7692.3	7444.1	10906	6500.6
81	Y	0.95												7788.5	7331.3	10698	6611.4
82	E	0.96												7884.6	7342.7	10599	6555.2
83	T	0.97												7980.8	7343.5	10578	6620.6
84	N	0.97												8076.9	7378.1	10656	6728.3
85	G	0.96												8173.1	7412.7	10661	6874.1
86	D	0.96												8269.2	7634.7	10586	6900.2
87	H	0.97												8365.4	7924.5	10651	7118.3
88	D	0.97												8461.5	7933.2	10861	7171
89	D	0.98												8557.7	8327	10757	7163.4
90	R	0.97												8653.8	8477.7	10848	7147.7
91	G	0.97												8750	8602.8	10738	7151.8
92	R	0.98												8846.2	8553.4	10696	7023.8
93	G	0.98												8942.3	8538.6	10501	6988.1
94	E	0.98												9038.5	8348.6	10425	6834.3
95	R	0.98												9134.6	8112.2	10264	6673
96	G	0.98												9230.8	8032.7	9860.8	6546.4
97	R	0.98												9326.9	7579.2	9627.3	6390.5
98	G	0.98												9423.1	7185.9	9413.9	6391.9
99	R	0.98												9519.2	6978.2	9156.2	6161.8
100	G	0.98												9615.4	6727.3	8947.8	6078
101	R	0.97												9711.5	6516.8	8785.9	6194.2
102	G	0.97												9807.7	6291.9	8632.9	6121
103	G	0.97												9903.8	6238.9	8467.7	6033.1
104	R	0.97												10000	6333.8	8366.3	6023.5
105	G	0.97												10096	6040.9	8230.1	5898.2
106	G	0.97												10192	5966.6	8022.6	5785.9
107	G	0.97												10288	5828.1	8004.5	5881.1
108	R	0.97												10385	5767.6	7877.5	5779.5
109	G	0.96												10481	5703.3	7787.8	5747.6
110	G	0.96												10577	5618.8	7669.8	5668.6
111	G	0.96												10673	5455.4	7517.6	5637.7
112	G	0.96												10769	5447.6	7389.8	5626.7
113	G	0.97												10865	5358.4	7312.3	5792.9
114	G	0.97												10962	5365.8	7273.8	5617
115	G	0.98												11058	5388.6	7131.7	5559.4
116	D	0.98												11154	5319.7	7054.5	5527.2
117	R	0.98												11250	5371.7	7081.6	5565.5
118	N	0.97												11346	5235.6	7024.5	5496.7
119	D	0.97												11442	5271.8	7055.5	5521.8
120	Y	0.96												11538	5264.1	6925	5586.1
121	E	0.96												11635	5384.9	6899.9	5589.3
122	D	0.94												11731	5393	6813.9	5469.3
123	N	0.91												11827	5480.3	6800.3	5571.6
124	E	0.87												11923	5527.4	6872.6	5512.5
125	I	0.83												12019	5712.9	6721.8	5544.6
126	G	0.77												12115	5709.4	6737.2	5500
127	E	0.76												12212	5921.9	6776.8	5561.1
128	N	0.67												12308	6089.9	6813.3	5572.6
129	G	0.57												12404	6312.6	6844.2	5657.7
130	E	0.48												12500	6523.4	6913.6	5644.4
131	T	0.37												12596	6918.5	6889.8	5740.2
132	K	0.28												12692	7397.1	7039.1	5713.3
133	K	0.26												12788	7954.2	7201.4	5892.2
134	P	0.23												12885	8374.5	7333.9	5963
135	V	0.18												12981	8975.8	7395.9	6008.2
136	T	0.16												13077	9536.1	7468.9	6082.4
137	Y	0.15												13173	10167	7646.6	6135.2
138	V	0.12												13269	10654	7701.1	6159.3
139	P	0.11												13365	11292	7802.3	6212.7
140	P	0.08												13462	11539	7799.6	6195.1
141	E	0.11												13558	11759	7831.3	6190.4
142	P	0.1												13654	11805	7798.7	6116.6
143	T	0.11												13750	11849	7760.1	6097.9
144	N	0.16												13846	11633	7583.3	5893.1
145	D	0.15												13942	11586	7435.1	5887.5
146	E	0.18												14038	11302	7436.9	5818.3
147	T	0.21												14135	11094	7321	5737
148	E	0.28												14231	10836	7236.7	5625.1
149	I	0.25												14327	10771	7089.3	5589.7
150	F	0.23												14423	10590	7153.7	5524.3
151	S	0.25												14519	10784	7034	5430.2
152	S	0.21												14615	10638	6905.6	5410
153	T	0.22												14712	10689	6822.2	5469.4
154	I	0.21												14808	10855	6781.9	5391.9
155	S	0.24												14904	11036	6784.7	5470.1
156	S	0.19												15000	11060	6693.2	5368.3
157	G	0.17												15096	11113	6658.2	5347.4
158	I	0.18												15192	10982	6514.8	5295.4
159	N	0.15												15288	10823	6566.1	5338.7
160	F	0.13												15385	10710	6514.6	5343.9
161	D	0.14												15481	10417	6468.5	5285.3
162	K	0.12												15577	10030	6419.4	5284.3
163	F	0.07												15673	9557.5	6339.3	5261.3
164	D	0.06												15769	9370.3	6278.5	5292.2
165	H	0.04												15865	9016.5	6212.1	5232.8
166	I	0.03												15962	8788.9	6170	5167.9
167	A	0.02												16058	8441.1	6128.2	5176.7
168	V	0.02												16154	8151	5994	5084.8
169	K	0.02												16250	7905.4	5966.5	5170.5
170	V	0.02												16346	7563.8	5880.3	5111
171	S	0.02												16442	7285	5901.7	5191.3
172	G	0.02												16538	7148.3	5878.5	5155.8
173	E	0.02												16635	6855	5770.7	5113.3
174	N	0.02												16731	6719.7	5676.9	5186.2
175	P	0.01												16827	6541.1	5667.5	5219.3
176	P	0.02												16923	6478.3	5601.9	5178.3
177	R	0.02												17019	6536	5647.1	5135.9
178	P	0.02												17115	6311	5518.3	5149.2
179	I	0.01												17212	6260	5468.7	5107.2
180	E	0.01												17308	6184.1	5526.7	5200.5
181	S	0.01												17404	6116.5	5552.2	5095
182	F	0.01												17500	6097.8	5737	5199.6
183	E	0.02												17596	5927.5	6149.1	5094.5
184	T	0.01												17692	5886	5528.8	5110.3
185	A	0.01												17788	5801.1	5455.7	5162.6
186	N	0.01												17885	5782.6	5447.8	5086.9
187	L	0.01												17981	5586.8	5515	5272.7
188	R	0.01												18077	5550.3	5705.9	6090.9
189	K	0.01												18173	5463.6	5548.7	5326.2
190	Y	0.01												18269	5478.3	5431.8	5348.9
191	V	0.01												18365	5379	5407.9	5385.7
192	L	0.01												18462	5400	5420.7	5218.2
193	D	0.01												18558	5324.5	5594.2	5137.4
194	N	0.01												18654	5282.9	6571.1	5347.2
195	V	0.01												18750	5350	5760.8	5422.8
196	L	0.01												18846	5242.2	5417.8	5217.6
197	K	0.01												18942	5237.6	5445.3	5182.7
198	A	0.01												19038	5284.2	5387.5	5118.4
199	G	0.02												19135	5394.9	5379.5	5140.7
200	Y	0.03												19231	5252.6	5405.3	5169.9
201	R	0.03												19327	5248.8	5550.5	5267.7
202	K	0.04												19423	5252	5587.3	5121.8
203	P	0.06												19519	5321	5321.5	5206.5
204	T	0.07												19615	5257.8	5477.9	5118.2
205	P	0.07												19712	5287.5	5436	5092.6
206	I	0.13												19808	5281.7	5349.6	5143.7
207	Q	0.11												19904	5400.1	5404.2	5103.5
208	K	0.11												20000	5438.4	5434.5	5155.5
209	N	0.11												20096	5516	5301.4	5152.6
210	A	0.11												20192	5564.9	5384.6	5139.3
211	I	0.11												20288	5649.9	5337.4	5121.4
212	P	0.08												20385	5721.2	5331.4	5176.4
213	I	0.06												20481	5732.5	5434.5	5175.7
214	I	0.04												20577	5741.5	5384.8	5152.3
215	M	0.03												20673	5804.2	5330.8	5199.3
216	S	0.04												20769	5734.1	5413.8	5157.5
217	G	0.03												20865	5734.2	5299.7	5187.8
218	R	0.04												20962	5794.1	5312.2	5116.9
219	D	0.05												21058	5844.2	5333.9	5179.6
220	L	0.05												21154	5814.3	5376.6	5192.1
221	M	0.08												21250	5809.5	5259.4	5118.1
222	G	0.12												21346	5821.4	5358.3	5163.7
223	C	0.29												21442	5855.4	5335.8	5117.5
224	A	0.22												21538	5796.9	5335	5218.6
225	Q	0.19												21635	5763.1	5377.3	5226
226	T	0.17												21731	5762.5	5403.1	5067.9
227	G	0.14												21827	5692.4	5465.5	5163.1
228	S	0.15												21923	5694.2	5279.3	5143.9
229	G	0.13												22019	5621.2	5250.5	5148.6
230	K	0.12												22115	5635.3	5347.5	5151.4
231	T	0.08												22212	5602	5196.3	5213.3
232	A	0.06												22308	5611.1	5291.4	5137.7
233	A	0.04												22404	5594.1	5286.9	5180.7
234	F	0.04												22500	5563.9	5370.3	5211
235	L	0.03												22596	5518.1	5380.3	5148.1
236	V	0.02												22692	5498.5	5319.4	5180.1
237	P	0.01												22788	5421.5	5263.3	5134.5
238	I	0.01												22885	5347	5269	5128.5
239	I	0.01												22981	5318.5	5296	5118.3
240	N	0.02												23077	5337.3	5253.3	5163.6
241	M	0.03												23173	5245.9	5298.2	5171.2
242	L	0.04												23269	5159.4	5278.7	5115.2
243	L	0.05												23365	5192.1	5201.7	5217.2
244	Q	0.06												23462	5083.4	5291.6	5123.4
245	D	0.09												23558	5133.7	5183.7	5104.9
246	P	0.16												23654	5122.9	5261.9	5198.9
247	K	0.19												23750	5033.7	5218.3	5147.2
248	D	0.2												23846	5056.7	5269.1	5189.1
249	L	0.23												23942	5002.6	5284.4	5205.3
250	I	0.28												24038	5098.4	5353.9	5182.6
251	S	0.28												24135	5016.3	5373.2	5287.9
252	E	0.25												24231	5016.9	5283.5	5273.3
253	N	0.25												24327	4909.8	5274.6	5166.1
254	G	0.21												24423	5025.4	5320.6	5200.5
255	C	0.18												24519	4997.5	5332.1	5144.7
256	A	0.1												24615	4970.5	5287.4	5121.5
257	Q	0.05												24712	4977.1	5276.5	5188.3
258	P	0.04												24808	4913.1	5349	5209.9
259	Q	0.02												24904	4929	5378.1	5151.3
260	V	0.02												25000	4961.7	5365	5253.4
261	I	0.01												25096	4918.1	5369.4	5182.2
262	I	0.01												25192	4882.2	5367.4	5205.4
263	V	0.01												25288	4917	5342.1	5227.7
264	S	0.01												25385	4924.9	5416.5	5239.3
265	P	0.03												25481	4924.9	5395.4	5188.3
266	T	0.03												25577	4901.9	5380.2	5215
267	R	0.04												25673	4889.9	5349.6	5174.7
268	E	0.05												25769	4965.5	5365	5325.4
269	L	0.07												25865	5033.1	5384.9	5235
270	T	0.06												25962	4979.6	5420.5	5339.5
271	L	0.06												26058	5015.4	5475.3	5286.4
272	Q	0.09												26154	4942.5	5357.5	5216.6
273	I	0.06												26250	4909.1	5441.7	5248.3
274	F	0.05												26346	4979.8	5464.1	5275.7
275	N	0.05												26442	4895.1	5439.7	5333.1
276	E	0.04												26538	4992	5388.5	5322.9
277	A	0.04												26635	4976.9	5498.6	5405.7
278	R	0.04												26731	5047.9	5422.3	5323.5
279	K	0.04												26827	5042	5479.8	5321.9
280	F	0.02												26923	5048.7	5541.7	5245.8
281	S	0.02												27019	5063.2	5463.4	5243.4
282	Y	0.01												27115	5036.1	5476.9	5272.3
283	G	0.01												27212	5039.5	5423.7	5312.8
284	S	0.01												27308	5171	5488.2	5375.2
285	V	0.01												27404	5042.3	5429.9	5402.7
286	L	0.01												27500	5018.5	5519.8	5495.9
287	K	0.01												27596	5029.4	5472.8	5496.7
288	V	0.01												27692	5055.5	5495.3	5540.2
289	A	0.01												27788	5061.8	5442.9	5548.9
290	V	0.01												27885	5011.6	5442.7	5650.1
291	A	0.02												27981	4963.4	5468.5	5739
292	Y	0.02												28077	4964.1	5374.7	5676.5
293	G	0.03												28173	5002.4	5429.8	5801.5
294	G	0.04												28269	4927.7	5413.2	5829.7
295	T	0.04												28365	5001.4	5495.3	5948.6
296	A	0.06												28462	4995	5463.7	6045.3
297	V	0.05												28558	4975.4	5408.4	5983.6
298	R	0.07												28654	4905.8	5362.2	6115
299	H	0.06												28750	4905.8	5336.4	6076.1
300	Q	0.06												28846	4968.5	5444.7	6316.8
301	G	0.07												28942	5004.7	5394.7	6258.1
302	D	0.06												29038	4932.3	5336.3	6360.3
303	N	0.08												29135	4869.9	5348.9	6409.9
304	I	0.06												29231	4895.5	5433.4	6627.4
305	A	0.05												29327	4828.2	5351.3	6576
306	R	0.03												29423	4853.4	5347	6633.7
307	G	0.02												29519	4934.5	5449.7	6791.1
308	C	0.01												29615	4827.6	5638.9	6745.9
309	H	0.01												29712	4901.3	5467.7	6889.3
310	I	0.01												29808	4788.2	5505.1	6877.3
311	L	0.01												29904	4821.7	5514.1	6921
312	V	0.01												30000	4916.8	5554.3	6995.3
313	A	0.01												30096	4785.9	5551.4	7010.2
314	T	0.01												30192	4779.4	5867.6	7089.9
315	P	0.01												30288	4802.5	5942.7	7202
316	G	0.01												30385	4775	5653.3	7207.2
317	R	0.03												30481	4726.2	5660.4	7387.4
318	L	0.03												30577	4711.3	5620.2	7393.5
319	H	0.03												30673	4725.1	5747.2	7550.6
320	D	0.04												30769	4748.7	5768.6	7658.2
321	F	0.04												30865	4863.1	5673	7664.7
322	V	0.03												30962	4921.6	5896.3	7747.2
323	E	0.03												31058	4732.6	5718.1	7736.5
324	R	0.03												31154	4775.4	5746.2	7826.9
325	N	0.02												31250	4777.5	5886.9	8031.2
326	R	0.01												31346	4790.5	5838.2	8015.6
327	V	0.01												31442	4759.7	5816.1	8043.6
328	S	0.01												31538	4758.5	5808.5	8228.9
329	F	0.01												31635	4781.7	5856.7	8219.8
330	G	0.01												31731	4769.6	6041.7	8285.6
331	S	0.01												31827	4863.4	6056.6	8377.1
332	V	0.01												31923	4713.1	6057.9	8350.4
333	R	0.01												32019	4729.1	5927.9	8511.3
334	F	0.01												32115	4738.1	5932.4	8379.5
335	V	0.01												32212	4756.1	5943.5	8410.4
336	V	0.01												32308	4824.7	5995.9	8524.9
337	L	0.02												32404	4731.5	6041.1	8499.9
338	D	0.03												32500	4861.8	5988.6	8521.4
339	E	0.07												32596	4692.8	6029.7	8475.1
340	A	0.1												32692	4648	6054	8484.1
341	D	0.16												32788	4669.4	6160.6	8486.8
342	R	0.23												32885	4789.8	6216.9	8564.2
343	M	0.41												32981	4702.7	6201.8	8451.6
344	L	0.44												33077	4638.6	6121.8	8503
345	D	0.47												33173	4707.7	6143.8	8506.5
346	M	0.38												33269	4765.7	6226	8522.6
347	G	0.25												33365	4770.9	6258.1	8462.1
348	F	0.3												33462	4703.1	6292.5	8564.9
349	M	0.25												33558	4813.7	6309.6	8666.9
350	P	0.28												33654	4790.6	6323.8	8580.2
351	S	0.32												33750	4726.5	6431.9	8580.5
352	I	0.34												33846	4646.2	6388.5	8609.3
353	E	0.25												33942	4659.1	6456.3	8692.4
354	K	0.18												34038	4713.1	6459.9	8618.9
355	M	0.17												34135	4744.4	6485.6	8493
356	M	0.12												34231	4650.5	6548.2	8561.5
357	L	0.13												34327	4680.5	6602.7	8507.1
358	H	0.12												34423	4654.3	6551.1	8595.3
359	P	0.11												34519	4716.4	6641.2	8517.3
360	T	0.08												34615	4614.3	6781.2	8513.1
361	M	0.06												34712	4611.8	6761.5	8570.6
362	V	0.08												34808	4611	6891.4	8481.2
363	E	0.05												34904	4544.9	6974.9	8630.5
364	T	0.03												35000	4712.8	7045.1	8528.7
365	T	0.03												35096	4609.7	7095.4	8611.8
366	K	0.02												35192	4681.3	7166.3	8539
367	R	0.02												35288	4743.4	7125.6	8657.3
368	Q	0.02												35385	4625	7241.1	8614.8
369	T	0.01												35481	4598.6	7227.9	8643.5
370	L	0.01												35577	4578.8	7342.4	8624.3
371	M	0.01												35673	4594.9	7516	8658.9
372	F	0.01												35769	4628.9	7600.1	8694.6
373	S	0.02												35865	4440.4	7730.2	8779.8
374	A	0.02												35962	4540.9	7789.7	8785.8
375	T	0.06												36058	4590.4	7976.9	8743
376	F	0.05												36154	4640.1	8311.7	8901.2
377	P	0.03												36250	4558.7	8103.3	8865.5
378	E	0.02												36346	4561.8	8356.9	8857.4
379	D	0.02												36442	4590.2	8295.4	9094.9
380	I	0.02												36538	4576.9	8328.4	9106.1
381	Q	0.02												36635	4517	8441.8	9130.3
382	H	0.01												36731	4520.2	8433.5	9160.1
383	L	0.01												36827	4553.3	8564.2	9258.7
384	A	0.01												36923	4592.6	8623.5	9453.7
385	G	0.01												37019	4526	8690.6	9507.5
386	R	0.01												37115	4613.8	8674.2	9671.7
387	F	0.01												37212	4532.3	8857.9	9858.2
388	L	0.01												37308	4605.1	8779	9968.5
389	N	0.01												37404	4561.8	8929.7	9971
390	N	0.01												37500	4599.4	8877.9	10286
391	Y	0.01												37596	4549.5	8927	10438
392	L	0.01												37692	4545.5	9093.9	10592
393	F	0.01												37788	4560.7	8992.5	10860
394	V	0.01												37885	4549.9	8952.7	11166
395	A	0.01												37981	4628.6	8935.7	11352
396	V	0.01												38077	4606.6	8763.8	11595
397	G	0.01												38173	4574.5	8665.8	11866
398	I	0.01												38269	4516.9	8638.8	12211
399	V	0.01												38365	4585.1	8520.7	12555
400	G	0.01												38462	4489.5	8454.6	12815
401	G	0.01												38558	4517.7	8302.3	13152
402	A	0.01												38654	4563.4	8202.2	13390
403	S	0.01												38750	4536.7	8091	13680
404	T	0.01												38846	4497.3	8037.9	13940
405	D	0.01												38942	4507.4	7981.5	14113
406	V	0.01												39038	4531	7894.1	14319
407	E	0.01												39135	4611.4	7871.3	14389
408	Q	0.02												39231	4525.7	7831.6	14581
409	I	0.02												39327	4659.8	7825.1	14564
410	F	0.03												39423	4543.6	7681.2	14474
411	I	0.03												39519	4692.1	7690.3	14570
412	E	0.05												39615	4527	7599.9	14518
413	V	0.05												39712	4543.6	7591.8	14527
414	T	0.05												39808	4558.4	7580.9	14333
415	K	0.04												39904	4595.3	7564.2	14162
416	Y	0.04												40000	4555.3	7538.4	14197
417	E	0.04												40096	4594.2	7483.9	14034
418	K	0.04												40192	4567	7513.5	13688
419	R	0.04												40288	4599	7727.9	13390
420	N	0.03												40385	4538.4	7325.1	13256
421	S	0.03												40481	4495.2	7146.1	12989
422	L	0.03												40577	4506.5	7114.9	12700
423	K	0.03												40673	4524.9	6932.2	12492
424	Q	0.02												40769	4627.7	6827.4	12353
425	L	0.02												40865	4582.8	6631.7	11946
426	I	0.02												40962	4530.2	6570.3	11776
427	E	0.02												41058	4516.7	6414.6	11502
428	E	0.02												41154	4518	6362.7	11240
429	N	0.02												41250	4555.8	6287.2	11111
430	D	0.02												41346	4512.7	6041.7	10959
431	G	0.02												41442	4547.3	6082.5	10625
432	K	0.01												41538	4535.7	5986.1	10379
433	R	0.01												41635	4533	5973.3	10174
434	I	0.01												41731	4649.9	5822.8	10135
435	L	0.01												41827	4545.5	5906.1	10013
436	V	0.01												41923	4557.7	5847.9	9874.4
437	F	0.01												42019	4609.7	5766.2	9802
438	V	0.01												42115	4576	5730.8	9532.3
439	E	0.01												42212	4583.3	5691.9	9412.6
440	T	0.01												42308	4587.4	5621.7	9344.3
441	K	0.01												42404	4528.5	5615.9	9163.7
442	R	0.01												42500	4549.3	5490.5	9178.5
443	N	0.01												42596	4447.1	5524.2	9029.5
444	A	0.01												42692	4551.4	5427.5	8988.7
445	D	0.01												42788	4533.8	5475.8	8929.4
446	F	0.01												42885	4500.9	5461.1	8932.7
447	I	0.01												42981	4520.8	5460.1	8975.9
448	A	0.01												43077	4542.4	5359.2	8764.1
449	A	0.01												43173	4463	5246.5	8677.1
450	M	0.01												43269	4473.4	5312.5	8643.8
451	L	0.01												43365	4440.5	5206.3	8679.4
452	S	0.01												43462	4482.1	5194.1	8603.2
453	E	0.01												43558	4483.7	5172.9	8610.5
454	Q	0.01												43654	4514.3	5062.7	8492.9
455	Q	0.01												43750	4459.4	5064.3	8510.4
456	L	0.02												43846	4478.2	5079	8541
457	L	0.03												43942	4553.1	5103.9	8434.5
458	T	0.04												44038	4431.7	5027.6	8362
459	S	0.07												44135	4488.5	5079.5	8322.5
460	S	0.15												44231	4630.9	5017.3	8374.7
461	I	0.21												44327	4628.9	5009.7	8215.7
462	H	0.29												44423	4496.2	5031.4	8342.8
463	G	0.33												44519	4503	5005.5	8339.3
464	D	0.44												44615	4527.3	4961.8	8240.4
465	R	0.37												44712	4516.5	4960.6	8082.6
466	M	0.34												44808	4488.6	4867.1	8142.1
467	Q	0.29												44904	4523.5	4890.3	8232.4
468	R	0.26												45000	4457.7	4792.8	8228.6
469	E	0.4												45096	4446.7	4841.2	8192.2
470	R	0.42												45192	4434.7	4859	8257
471	E	0.46												45288	4442	4911	8296.6
472	E	0.34												45385	4448.1	4870	8419.7
473	A	0.3												45481	4415.7	4798.6	8416.2
474	L	0.19												45577	4443.9	4788.5	8443.2
475	Q	0.14												45673	4429.3	4870.2	8586.5
476	N	0.12												45769	4442.1	4716.6	8600.7
477	F	0.07												45865	4457.9	4773.6	8681.7
478	K	0.04												45962	4449.3	4767.7	8865.9
479	S	0.02												46058	4427.1	4867.5	8875.5
480	G	0.02												46154	4512.5	4847	9060.9
481	K	0.01												46250	4502.4	4743.4	9090.2
482	H	0.01												46346	4446.5	4704.9	9275.8
483	C	0.01												46442	4472.3	4698.7	9505.7
484	I	0.01												46538	4418.2	4676.2	9586.5
485	L	0.01												46635	4399.1	4652.6	9709.3
486	V	0.01												46731	4419.5	4701.4	9763.2
487	A	0.01												46827	4333.4	4666.5	9875.5
488	T	0.01												46923	4385.4	4680.1	9904.7
489	A	0.01												47019	4398.9	4677.8	10025
490	V	0.01												47115	4390.5	4662	10246
491	A	0.01												47212	4401.6	4593.3	10025
492	A	0.01												47308	4387	4633.3	9952.7
493	R	0.01												47404	4432.2	4642.3	9927.6
494	G	0.01												47500	4462.8	4610.5	9932.1
495	L	0.01												47596	4482.6	4585.7	9692.9
496	D	0.01												47692	4425.1	4640.7	9701.9
497	I	0.01												47788	4453.1	4575.2	9738.9
498	K	0.01												47885	4425.7	4605.5	9684.9
499	N	0.01												47981	4502.2	4577.2	9861.1
500	V	0.01												48077	4459.8	4650.3	9938.4
501	D	0.01												48173	4437.8	4593.3	10013
502	I	0.01												48269	4467.8	4629.3	10197
503	V	0												48365	4462.2	4615.4	10364
504	V	0												48462	4439.8	4597.4	10553
505	N	0												48558	4440.2	4627.1	10908
506	Y	0.01												48654	4424.8	4597.7	11165
507	D	0.01												48750	4469.8	4614.2	11433
508	L	0.01												48846	4425.8	4572.2	11727
509	P	0.01												48942	4460.3	4613.8	12042
510	K	0.01												49038	4387.9	4584.5	12334
511	S	0.01												49135	4411	4616.6	12574
512	I	0.01												49231	4405.9	4603.5	12828
513	D	0.02												49327	4423.8	4575.8	12867
514	E	0.03												49423	4442.9	4628.7	12925
515	Y	0.05												49519	4435.8	4604.5	12591
516	V	0.06												49615	4482.7	4508.3	12176
517	H	0.15												49712	4440.3	4647.1	11695
518	R	0.1												49808	4397.3	4524.8	11236
519	I	0.07												49904	4430.5	4527.3	10550
520	G	0.07												50000	4471.7	4538.6	10225
521	R	0.09												50096	4491.7	4592.1	9851.6
522	T	0.08												50192	4500.5	4577.7	9433
523	G	0.07												50288	4467.7	4632.4	9175
524	R	0.09												50385	4421.8	4595	8952.3
525	V	0.05												50481	4404.5	4643.4	8825
526	G	0.03												50577	4414.4	4652.8	8569.4
527	N	0.02												50673	4421.5	4572.5	8410.7
528	R	0.02												50769	4426.4	4584.5	8241
529	G	0.01												50865	4383	4626.5	7989.9
530	K	0.01												50962	4455.6	4613.6	7727.5
531	A	0.01												51058	4528.1	4455.2	7710.6
532	V	0.01												51154	4495.1	4404.1	7583.6
533	S	0.01												51250	4358.8	4516.3	7509.8
534	F	0.01												51346	4439	4480.3	7420.2
535	Y	0.01												51442	4543.3	4521.6	7300.2
536	D	0.01												51538	4561	4495.2	7244.9
537	S	0.01												51635	4409.6	4598.6	7096.7
538	D	0.01												51731	4379	4618.9	6948.4
539	Q	0.01												51827	4429.4	4564.6	6827.1
540	D	0.01												51923	4351.2	4492.2	6740.6
541	L	0.01												52019	4408.9	4532.2	6612.8
542	A	0.01												52115	4342.9	4491.8	6471.4
543	L	0.01												52212	4401.9	4427.4	6350.6
544	V	0.01												52308	4369.3	4475.6	6168.7
545	A	0.01												52404	4440.2	4424.9	6135.4
546	D	0.01												52500	4381.8	4505.3	5984.7
547	L	0.01												52596	4433.4	4563.4	5806.1
548	S	0.01												52692	4399.3	4521.4	5732.5
549	K	0.01												52788	4415.4	4442.9	5640.9
550	I	0.02												52885	4437.8	4529.5	5612.4
551	L	0.03												52981	4462.5	4550.3	5618.5
552	R	0.03												53077	4435.8	4531.2	5448.3
553	Q	0.06												53173	4492.2	4612.7	5467.1
554	A	0.08												53269	4469.9	4581.9	5288.8
555	D	0.07												53365	4500.9	4498.5	5128.9
556	Q	0.08												53462	4418.8	4464.9	5229.4
557	S	0.08												53558	4419	4401.7	5262.8
558	V	0.15												53654	4439.8	4538.6	5087.2
559	P	0.12												53750	4474	4497.3	5020.9
560	D	0.17												53846	4376.6	4532.7	4954.6
561	F	0.2												53942	4430.1	4570.1	4986.2
562	L	0.18												54038	4420.5	4520.1	4870.6
563	K	0.26												54135	4416.7	4468.5	4833.2
564	G	0.25												54231	4384.7	4502.2	4855.3
565	G	0.36												54327	4378.6	4416.5	4746.6
566	G	0.27												54423	4405.3	4459.7	4689.9
567	T	0.37												54519	4343.9	4467.3	4685.8
568	A	0.39												54615	4430.5	4387.5	4613.5
569	T	0.45												54712	4419.9	4321.6	4594.9
570	F	0.52												54808	4249.7	4284.1	4618.9
571	K	0.62												54904	4243.7	4292.4	4679
572	G	0.7												55000	4235.5	4263.4	4611.1
573	N	0.59												55096	4366.6	4295.1	4605.8
574	K	0.63												55192	4265.4	4306.8	4542.1
575	Y	0.66												55288	4331.2	4325.5	4547.9
576	G	0.76
577	G	0.84
578	S	0.86
579	D	0.85
580	V	0.86
581	R	0.84
582	N	0.84
583	F	0.86
584	N	0.88
585	N	0.89
586	A	0.88
587	N	0.91
588	T	0.9
589	A	0.91
590	V	0.95
591	V	0.97
592	D	0.97
593	Q	0.97
594	G	0.97
595	Q	0.96
596	E	0.96
597	P	0.96
598	E	0.95
599	E	0.95
600	E	0.95
601	W	0.95

## Sheet: Supplementary Figure 2
Supplementary Figure 2c
	WT		RK				WT					RK
Time (sec)	Mean	SD	Mean	SD		Time (sec)	Vasa body 1	Vasa body 2	Vasa body 3	Vasa body 4	Vasa body 5	Vasa body 1	Vasa body 2	Vasa body 3	Vasa body 4	Vasa body 5
-3	1	0	1	0		-3	1	1	1	1	1	1	1	1	1	1
0	0	0	0	0		0	0	0	0	0	0	0	0	0	0	0
3	0.142966	0.0311972	0.233116	0.0750487		3	0.191356	0.133563	0.108139	0.151876	0.129897	0.2125	0.343499	0.135447	0.223852	0.250283
6	0.26121	0.0461973	0.286088	0.0976484		6	0.313367	0.245755	0.206659	0.235188	0.305081	0.240286	0.401439	0.147902	0.295046	0.345766
9	0.376304	0.0583229	0.365741	0.108959		9	0.387728	0.403961	0.318422	0.317941	0.453467	0.216017	0.48875	0.317304	0.35448	0.452153
12	0.439941	0.0409098	0.526741	0.109513		12	0.45004	0.483075	0.423708	0.377945	0.464939	0.57499	0.580587	0.332191	0.590598	0.555338
15	0.491273	0.0363137	0.544321	0.151936		15	0.530627	0.521413	0.448011	0.460809	0.495506	0.616141	0.666213	0.286993	0.621307	0.530953
18	0.531329	0.0568889	0.542123	0.108786		18	0.568221	0.518304	0.507635	0.457578	0.604909	0.609516	0.573572	0.385995	0.659619	0.48191
21	0.558093	0.0681573	0.608551	0.11979		21	0.542792	0.570077	0.461063	0.56494	0.651593	0.567124	0.65049	0.420421	0.680799	0.723922
24	0.547221	0.0630569	0.635997	0.113407		24	0.639693	0.548706	0.494347	0.56976	0.483599	0.521462	0.740905	0.50659	0.726838	0.68419
27	0.562568	0.0425218	0.64146	0.140182		27	0.596331	0.595801	0.50598	0.586788	0.527939	0.775083	0.631062	0.410075	0.720567	0.67051
30	0.56802	0.0641371	0.705983	0.152031		30	0.621181	0.551962	0.465219	0.582924	0.618814	0.827283	0.84029	0.464586	0.724644	0.673114
33	0.621263	0.0577387	0.687639	0.179407		33	0.606121	0.65153	0.52663	0.667076	0.654959	0.805715	0.854946	0.422145	0.767497	0.58789
36	0.617229	0.0400768	0.618417	0.213216		36	0.624402	0.656031	0.555414	0.646607	0.603689	0.588158	0.819846	0.303915	0.814925	0.565243
39	0.639683	0.0777378	0.674323	0.140969		39	0.70994	0.597758	0.538835	0.627572	0.724311	0.618774	0.867288	0.54725	0.776312	0.561993
42	0.673037	0.0688091	0.748403	0.172295		42	0.697245	0.683298	0.55927	0.679819	0.745553	0.967174	0.829841	0.55931	0.798485	0.587204
45	0.667484	0.0858808	0.784994	0.179622		45	0.617179	0.758433	0.546984	0.729673	0.685149	0.979068	0.847506	0.509969	0.87062	0.717807
48	0.663898	0.103949	0.798818	0.160543		48	0.683164	0.759737	0.487785	0.714255	0.674551	0.949716	0.906409	0.53874	0.823155	0.776069
51	0.624321	0.111344	0.769501	0.161146		51	0.641682	0.708178	0.457575	0.735525	0.578646	0.92894	0.909095	0.530651	0.746644	0.732175
54	0.656703	0.0927542	0.726617	0.139074		54	0.683257	0.750392	0.502143	0.688912	0.658812	0.704301	0.902859	0.534295	0.682244	0.809384
57	0.725478	0.113142	0.822447	0.145066		57	0.740846	0.7653	0.542312	0.727647	0.851287	0.985441	0.852302	0.586962	0.857098	0.830432
60	0.693071	0.069126	0.740566	0.157006		60	0.70903	0.685483	0.583281	0.715457	0.772105	0.79526	0.859255	0.479412	0.85327	0.715635
63	0.672961	0.0570706	0.681959	0.15278		63	0.663506	0.753226	0.596007	0.692701	0.659367	0.800451	0.718717	0.429754	0.799964	0.660907
66	0.702322	0.0818052	0.649655	0.181658		66	0.681158	0.735829	0.571614	0.737971	0.78504	0.864249	0.506416	0.450864	0.619052	0.807693
69	0.713729	0.106882	0.777449	0.0930797		69	0.739319	0.766	0.528533	0.733859	0.800934	0.886681	0.83665	0.640638	0.762605	0.760673
72	0.726415	0.0965021	0.77666	0.129382		72	0.722121	0.766122	0.56178	0.780986	0.801068	0.966166	0.848267	0.658055	0.734536	0.676276
75	0.760703	0.136355	0.774635	0.213326		75	0.721523	0.75468	0.562081	0.840048	0.925181	1.02635	0.953356	0.544914	0.591168	0.757386
78	0.718442	0.133424	0.828732	0.162638		78	0.678374	0.746283	0.557132	0.68742	0.922999	1.02245	0.867427	0.582627	0.780271	0.890879
81	0.704318	0.126322	0.726015	0.199613		81	0.610586	0.719501	0.581175	0.706907	0.903422	1.07387	0.579426	0.611441	0.684503	0.680838
84	0.711916	0.0992058	0.669961	0.193626		84	0.706984	0.741027	0.561536	0.712093	0.837937	0.939926	0.524811	0.467401	0.631498	0.78617

## Sheet: Supplementary Figure 3
Supplementary Figure 3b										Supplementary Figure 3d
	total signal intensity in a droplet									Time (sec)	Droplet #1	Droplet #2	Droplet #3	Droplet #4	Droplet #1	Droplet #2	Droplet #3	Droplet #4
ID of droplet	2,000 nt lacZ	2,000 nt BMgn003210			2,000 nt lacZ	2,000 nt BMgn003210				-30	1.0143	0.924633	0.929873	1.01103	1.00711	0.985696	0.984484	0.974236
1	301900	117600		Area / image	89.79x89.79 µm	89.79x89.79 µm				-20	1.02446	1.06101	1.00192	1.01583	0.985027	0.9692	1.00117	0.986504
2	4674000	6554000		The number of the images	5	5				-10	0.961245	1.01435	1.06821	0.973141	1.00786	1.0451	1.01435	1.03926
3	1591000	1439000								0	0	0	0	0	0	0	0	0
4	27680000	1830000			2,000 nt lacZ	2,000 nt BMgn003210				10	0.0396129	0.0785681	0.0683406	0.044176	-0.00305751	0.00445173	0.00723616	-0.00105707
5	1116000	5103000		median of total signal intensity in a droplet	2857000	1921500	p-value	0.0406		20	0.0821409	0.133058	0.0719022	0.063967	0.0102106	0.0130907	0.0150416	0.00275984
6	1733000	639000								30	0.0857908	0.12451	0.0935508	0.0557645	0.0136455	0.0168663	0.0220904	0.019083
7	3114000	1377000								40	0.169473	0.116556	0.0694276	0.0812603	0.0179864	0.00157463	0.0165329	0.0196296
8	2343000	11650000								50	0.163433	0.141494	0.0950697	0.0809244	0.0206665	-0.0109286	0.0199691	0.0128892
9	272400	11710000								60	0.178533	0.129819	0.126246	0.0986349	0.0248753	0.0169254	0.0333227	0.016215
10	528700	9360000								70	0.203213	0.124192	0.138752	0.0993988	0.0249885	-0.000713388	0.0240106	0.025397
11	6385000	4792000								80	0.201786	0.131593	0.128771	0.0894736	0.0270457	0.0276232	0.0341925	0.0289796
12	5582000	5347000								90	0.190186	0.169826	0.180733	0.0904758	0.0320095	0.0375663	0.0252339	0.0282702
13	8718000	944200								100	0.226579	0.17737	0.169908	0.0916244	0.0265361	0.0371479	0.0396181	0.0333048
14	9204000	4310000								110	0.234791	0.204031	0.158817	0.0984074	0.0311224	0.0352927	0.0385857	0.0297522
15	6993000	4648000								120	0.210275	0.229513	0.185298	0.0874636	0.0357087	0.0385357	0.0436528	0.0379302
16	1707000	466400								130	0.229039	0.207629	0.181296	0.106821	0.0330286	0.0291894	0.038275	0.0380249
17	4107000	3423000								140	0.227601	0.228744	0.18516	0.140687	0.0351991	0.0321205	0.0483268	0.031587
18	1335000	1523000								150	0.232906	0.233193	0.190839	0.130047	0.031632	0.0310396	0.0399263	0.0337229
19	3080000	49120								160	0.248145	0.227289	0.181152	0.123264	0.0317641	0.0319008	0.0357145	0.0333018
20	1504000	535400								170	0.246589	0.217951	0.176013	0.137128	0.0285745	0.0276967	0.0300457	0.0367193
21	865300	2717000								180	0.253058	0.223937	0.185844	0.0748241	0.0372563	0.0199546	0.0267371	0.0360668
22	14250000	1965000
23	80360	1835000
24	8042000	413700
25	144000	4452000
26	454400	625000
27	70940	4636000
28	6846000	2897000
29	107600	1532000
30	3037000	709900
31	2822000	560100
32	413700	4558000
33	2585000	2306000
34	1728000	1210000
35	11420000	1537000
36	1940000	13290000
37	12860000	1878000
38	1581000	2614000
39	3641000	1744000
40	365800	84980
41	13710000	1545000
42	877700	1412000
43	513500	1847000
44	340600	9856000
45	8280000	7706000
46	5595000	1342000
47	1103000	937200
48	615100	1382000
49	52580	416700
50	9190000	280200
51	3398000	7662000
52	8728000	2506000
53	1552000	602100
54	1617000	450600
55	168400	2149000
56	193600	2100000
57	6218000	343900
58	3178000	468200
59	16440000	106700
60	1884000	2968000
61	5479000	3988000
62	993500	286400
63	916200	2291000
64	9816000	2166000
65	1219000	112600
66	384200	638500
67	3274000	2118000
68	4555000	3490000
69	5060000	3510000
70	2454000	2899000
71	3454000	9687000
72	16630000	197200
73	1014000	1999000
74	4400000	1445000
75	1303000	1181000
76	367500	3469000
77	3160000	2653000
78	2685000	1208000
79	3630000	527000
80	5432000	3140000
81	15960000	2561000
82	9830000	2767000
83	12030000	3193000
84	2123000	1787000
85	14520000	439200
86	8618000	1695000
87	15090000	3077000
88	2596000	5634000
89	722700	4418000
90	62120	1715000
91	23510000	3109000
92	446300	579800
93	15660000	2972000
94	1581000	1203000
95	281200	1259000
96	44700	2041000
97	4850000	246100
98	627600	98760
99	971900	64480
100	795500	49140
101	3538000	1348000
102	15180000	12060000
103	802000	2560000
104	19960000	7378000
105	16550000	3892000
106	310700	4772000
107	2892000	1643000
108	115800	566100
109	13120000	2248000
110	1359000	5003000
111	4479000	1219000
112	1106000	9791000
113	10690000	3579000
114	5843000	3824000
115	12850000	5116000
116	4041000	1030000
117	6610000	1145000
118	9070000	1648000
119	1183000	7276000
120	10920000	2817000
121	6724000	9444000
122	16640000	3667000
123	4075000	2748000
124	610400	499900
125	406500	630300
126	545600	49690
127	2143000	8145000
128	2181000	887800
129	1085000	5856000
130	473100	9059000
131	271800	981400
132	3833000	1283000
133	4506000	945600
134	13100000	4906000
135	14840000	631600
136	1650000	13700000
137	4342000
138	3464000
139	3114000
140	2114000
141	9539000
142	1316000
143	10480000
144	3372000
145	448600
146	775000

## Sheet: Supplementary Figure 5
Supplementary Figure 5a										Supplementary Figure 5b										Supplementary Figure 5c
Gene name	Control (RPM)		Siwi-piRISC KD (RPM)							Gene name	Control (RPKM)		Siwi-piRISC KD (RPKM)							Transposon name	Transposon clade	Length (nt)	BmVasa binding (RPKM) / Total (RPKM)
	Replicate 1	Replicate 2	Replicate 1	Replicate 2			Control	Siwi-piRISC KD			Replicate 1	Replicate 2	Replicate 1	Replicate 2			Control	Siwi-piRISC KD		Amanoya	SINE	834	3.78644		p-value
Academ-1_BM	92.0882	48.4958	67.9421	92.3237		R	0.997071	0.998743		Academ-1_BM	2.46025	2.5027	2.88403	3.32915		R	0.997942	0.997388		Benkei	LINE	2850	6.59196		vs		Length (nt)	BmVasa binding (RPKM) / Total (RPKM)
Amanoya	27.9891	27.5418	26.1033	30.9656						Amanoya	8.80076	8.60841	11.0262	13.4757						Bm1	SINE	354	0.0321786		LINE	SINE	2.88098e-07	0.950783
BMC1-Abe	7.74727	9.38161	9.36776	10.9885						BMC1-Abe	1.55719	1.52047	1.54161	1.44863						Bm1-450bp	SINE	444	0.505956		LINE	LTR	0.274059	0.031975
BMRP1	1	1	1	1						BMRP1	1	1	1	1						Bm1modoki	DNA	1178	6.13744		LINE	DNA	1.99022e-06	0.0294732
Benibana	203.418	216.128	268.768	333.475						Benibana	3.87022	3.50124	5.09051	7.6774						BmRT2	LTR	4564	10.2833		SINE	LTR	3.97705e-07	0.234875
Benkei	355.232	336.264	374.76	459.045						Benkei	17.8988	18.7383	24.3142	27.2568						BmSE	SINE	271	3.20466		SINE	DNA	2.14551e-05	0.127863
Bm1	14.4945	10.7785	9.36776	12.4155						Bm1	926.523	1051.18	801.238	708.289						BmTE_RM1-118	DNA	1204	1.4579		LTR	DNA	4.18873e-05	0.730865
Bm1-450bp	44.8573	14.9693	34.471	12.4155						Bm1-450bp	102.319	104.024	146.467	139.033						BmTE_RM1-166	DNA	665	6.59171
Bm1modoki	152.814	167.235	204.615	212.186						Bm1modoki	23.9287	21.037	28.9863	28.7364						BmTE_RM1-178	DNA	1117	3.13934
Bm5886_high-copy	4.37364	1	1	3.85386						Bm5886_high-copy	2.69558	2.89446	2.63834	2.55754						BmTE_RM1-203	LINE	3733	0.159548
BmRT1	216.913	249.654	106.992	133.705						BmRT1	1.0793	1.00747	1.05781	1.0068						BmTE_RM1-217	LINE	3137	3.27679
BmRT10	24.6155	49.8927	51.2065	45.2349						BmRT10	1.46093	1.41854	1.82819	1.84065						BmTE_RM1-274	LTR	2799	1.26894
BmRT11	108.956	115.549	363.603	386.272						BmRT11	1.17629	1.2468	1.27743	1.19864						BmTE_RM1-288	LTR	2578	1.55087
BmRT12	61.7255	69.4498	40.0495	29.5386						BmRT12	1.00622	1.05627	1.00605	1.0128						BmTE_RM1-32	LTR	990	0.811787
BmRT13	34.7364	23.351	23.314	25.2579						BmRT13	1.03063	1	1.03722	1.03152						BmTE_RM1-364	DNA	1229	1.70425
BmRT14	51.6046	54.0835	53.9958	29.5386						BmRT14	1.11457	1.30768	1.22273	1.10314						BmTE_RM1-413	DNA	3542	11.9168
BmRT15	54.9782	45.7019	73.5206	59.5042						BmRT15	2.9721	2.87412	3.39957	3.23758						BmTE_RM1-432	DNA	1742	3.03851
BmRT16	112.33	125.327	84.6776	105.166						BmRT16	5.82358	5.24584	7.39424	7.12149						BmTE_RM1-469	DNA	991	2.68506
BmRT17	119.077	121.136	120.938	172.232						BmRT17	2.12582	2.15368	2.72356	3.28756						BmTE_RM1-5	LTR	3655	0.504073
BmRT18	112.33	107.167	90.2561	123.716						BmRT18	1.47617	1.37434	1.45844	1.49923						BmTE_RM1-504	LINE	888	6.0268
BmRT19	149.44	121.136	146.041	150.828						BmRT19	1.78424	1.61789	1.64427	1.69232						BmTE_RM1-552	LTR	479	0.263324
BmRT2	5155.92	5636.24	4511.22	5096.58						BmRT2	117.963	116.274	126.577	150.407						BmTE_RM1-559	DNA	1516	1.77075
BmRT20	81.9673	61.0682	120.938	160.816						BmRT20	1.91811	1.85973	2.16667	1.91505						BmTE_RM1-57	LTR	848	0.679596
BmRT21	7.74727	17.7632	12.157	15.2693						BmRT21	1.77144	1.97721	3.22112	2.75311						BmTE_RM1-576	LINE	2288	7.27022
BmRT24	81.9673	66.6559	37.2603	90.8967						BmRT24	3.48429	3.74935	3.84295	3.62838						BmTE_RM1-590	DNA	696	0.533506
BmRT25	11.1209	20.5571	23.314	16.6963						BmRT25	1.00627	1.02128	1	1						BmTE_RM1-607	LTR	2105	1.38117
BmRT26	31.3627	34.5264	40.0495	42.381						BmRT26	1.16618	1.1452	1.24229	1.32639						BmTE_RM1-614	DNA	2381	5.70863
BmRT27	21.2418	24.7479	28.8925	18.1232						BmRT27	1	1	1.01323	1.028						BmTE_RM1-644	DNA	1045	4.49206
BmRT3	21.2418	33.1295	40.0495	38.1002						BmRT3	1.11427	1.12922	1.10435	1.07125						BmTE_RM1-8	LTR	2657	0.359122
BmRT5	4.37364	13.5724	6.5785	16.6963						BmRT5	1.04461	1.04324	1.13629	1.10491						BmTE_RM3-31	LINE	11358	3.26671
BmRT6	507.046	488.53	215.772	256.421						BmRT6	3.95126	3.74154	4.30541	4.69377						BmTE_RM5-132	LINE	4255	2.1124
BmRT7	92.0882	108.564	126.516	98.0314						BmRT7	2.50026	2.96676	2.36063	2.51854						BmTE_RM5-1721	DNA	1016	1.05518
BmRT9	4.37364	10.7785	12.157	8.13466						BmRT9	1.29279	1.4099	1.65728	1.62397						BmTE_RM5-2584	DNA	984	9.00591
BmSE	7.74727	12.1755	28.8925	5.2808						BmSE	10.1021	13.4793	10.0687	10.8326						BmTE_RM5-285	LTR	4994	1.18483
BmTE_RM1-0	17.8682	6.58774	12.157	6.70773						BmTE_RM1-0	5.32394	5.7865	5.45831	6.14492						BmTE_RM5-3344	DNA	1929	0.14944
BmTE_RM1-1	4.37364	5.1908	6.5785	3.85386						BmTE_RM1-1	5.04107	5.40952	5.18335	5.61484						BmTE_RM5-4827	LTR	4393	5.68926
BmTE_RM1-100	14.4945	12.1755	12.157	16.6963						BmTE_RM1-100	1.67915	2.68949	2.3203	2.81667						BmTE_RM5-906	LTR	1280	0.291119
BmTE_RM1-101	1	5.1908	3.78925	2.42693						BmTE_RM1-101	1	1.13058	1.33675	1						BmTE_RM6-1226	DNA	617	2.70755
BmTE_RM1-102	75.22	41.5111	93.0453	42.381						BmTE_RM1-102	31.5144	17.4707	20.5327	23.424						BmTE_RM6-1364	LINE	948	0.0435185
BmTE_RM1-103	1	1	1	2.42693						BmTE_RM1-103	1	1	1	1						BmTE_RM6-1950	LTR	6105	4.71474
BmTE_RM1-104	1	2.39693	1	1						BmTE_RM1-104	1	1	1	1						BmTE_RM6-225	LINE	7056	0.123754
BmTE_RM1-105	1	6.58774	1	2.42693						BmTE_RM1-105	1.16886	1.19094	1.2462	1.23453						BmTE_RM6-231	LINE	767	3.96564
BmTE_RM1-107	1	1	3.78925	1						BmTE_RM1-107	1	1	1	1						BmTE_RM6-2827	LTR	1575	2.48503
BmTE_RM1-109	1	2.39693	1	5.2808						BmTE_RM1-109	1.07003	1.10181	1.15559	1.12351						BmTE_RM6-3241	DNA	1215	1.23598
BmTE_RM1-111	1	2.39693	1	1						BmTE_RM1-111	1	1	1	1						BmTE_RM6-3582	LTR	1269	1.07997
BmTE_RM1-112	1	3.79387	9.36776	1						BmTE_RM1-112	1	1	1	1						BmTE_RM6-4376	DNA	1598	9.13537
BmTE_RM1-115	1	1	1	3.85386						BmTE_RM1-115	1.19145	1.31958	1.23041	1.23449						BmTE_RM6-4418	LTR	3617	10.0969
BmTE_RM1-116	58.3518	59.6713	28.8925	56.6504						BmTE_RM1-116	11.2071	12.3021	11.2306	12.2643						BmTE_RM6-5209	LTR	4643	5.41572
BmTE_RM1-117	11.1209	7.98467	14.9463	8.13466						BmTE_RM1-117	2.14764	1.69211	2.04117	2.96785						BmTE_RM6-54	DNA	1724	0.15476
BmTE_RM1-118	38.11	47.0988	37.2603	66.6389						BmTE_RM1-118	25.8152	25.0348	29.6266	33.4859						BmTE_RM6-6875	LTR	2860	5.1057
BmTE_RM1-119	17.8682	13.5724	12.157	18.1232						BmTE_RM1-119	1.4178	1.56691	1.97466	1.5158						BmTE_RM6-710	DNA	1528	6.43888
BmTE_RM1-122	7.74727	2.39693	3.78925	1						BmTE_RM1-122	1.00624	1	1.00606	1.03849						BmTE_RM6-8200	LTR	2239	0.317932
BmTE_RM1-125	65.0991	69.4498	126.516	89.4698						BmTE_RM1-125	7.81375	8.4012	9.14488	11.5228						BmTE_RM6-89	LINE	2349	3.71794
BmTE_RM1-127	4.37364	2.39693	3.78925	3.85386						BmTE_RM1-127	1	1	1	1						BmTE_RM6-9737	LTR	4313	8.65513
BmTE_RM1-128	14.4945	7.98467	3.78925	1						BmTE_RM1-128	5.94768	5.54055	7.06387	7.86077						Bmmar6	DNA	1307	0.180676
BmTE_RM1-129	21.2418	6.58774	14.9463	12.4155						BmTE_RM1-129	1.23718	1.26819	1	1						BmpiggyBac-MER85	DNA	3504	4.09624
BmTE_RM1-130	11.1209	13.5724	6.5785	5.2808						BmTE_RM1-130	1	1	1	1						Chikuri_polyA_type	SINE	712	1.25346
BmTE_RM1-131	41.4836	10.7785	37.2603	15.2693						BmTE_RM1-131	8.13309	10.3667	6.59157	4.66932						FUI	LTR	2484	0.234363
BmTE_RM1-132	11.1209	7.98467	9.36776	2.42693						BmTE_RM1-132	1	1	1	1						HOPEBm2	LINE	3883	0.12485
BmTE_RM1-133	4.37364	1	3.78925	1						BmTE_RM1-133	1	1	1	1						Helitron-1_BM	DNA	5072	0.181993
BmTE_RM1-134	1	1	1	1						BmTE_RM1-134	1	1	1	1						ISL2EU-1_BM	DNA	2695	3.72197
BmTE_RM1-135	139.319	144.884	143.252	187.928						BmTE_RM1-135	9.36921	11.3193	11.9392	12.4993						Inoki	LTR	6369	12.1102
BmTE_RM1-136	7.74727	7.98467	6.5785	18.1232						BmTE_RM1-136	1	1	1	1						Ins11	DNA	1088	0.920465
BmTE_RM1-137	1	1	1	1						BmTE_RM1-137	1	1	1	1						Kabuki	LTR	5308	2.56566
BmTE_RM1-138	17.8682	14.9693	6.5785	12.4155						BmTE_RM1-138	1.48942	1.55341	2.42718	2.34272						Kasu_polyA_type	DNA	684	10.7565
BmTE_RM1-139	1	1	1	10.9885						BmTE_RM1-139	1.17035	1.38525	1.77273	1.81787						Kokubaru_6926bp	LTR	6926	5.16961
BmTE_RM1-14	17.8682	16.3663	34.471	10.9885						BmTE_RM1-14	5.58002	6.59503	10.3808	9.3722						L1Bm	LINE	2303	0.114682
BmTE_RM1-140	7.74727	19.1602	14.9463	9.56159						BmTE_RM1-140	4.78033	4.53992	4.732	3.73464						LTR-2_BM-I	LTR	563	0.40163
BmTE_RM1-141	21.2418	42.908	28.8925	46.6618						BmTE_RM1-141	1	1	1	1						MAR1_BM	DNA	1310	0.612451
BmTE_RM1-142	1	7.98467	6.5785	8.13466						BmTE_RM1-142	1	1	1	1						MITE-Hoshidandy	DNA	278	2.59467
BmTE_RM1-143	44.8573	65.259	26.1033	50.9426						BmTE_RM1-143	2.46825	2.19906	1.95145	1.8392						Mariner-1_BM	DNA	2386	2.98575
BmTE_RM1-146	7.74727	1	3.78925	2.42693						BmTE_RM1-146	1.23582	1.19999	1.05731	1.72784						Mariner-2_BM	DNA	1278	3.24984
BmTE_RM1-147	1	1	1	1						BmTE_RM1-147	1	1	1	1						Mariner-4_BM	DNA	1291	0.313035
BmTE_RM1-148	7.74727	3.79387	1	1						BmTE_RM1-148	1.02644	1	1	1						Mariner-7_BM	DNA	1734	1.12804
BmTE_RM1-149	4.37364	10.7785	3.78925	2.42693						BmTE_RM1-149	1	1	1	1						Minichikuri	SINE	413	0.603543
BmTE_RM1-150	51.6046	42.908	23.314	35.2464						BmTE_RM1-150	1	1	1	1						Moriya_7603bp	LTR	7603	0.741841
BmTE_RM1-151	11.1209	3.79387	12.157	2.42693						BmTE_RM1-151	1	1	1	1						Nagisa	SINE	390	2.00382
BmTE_RM1-152	1	10.7785	3.78925	2.42693						BmTE_RM1-152	11.5338	9.56113	7.93275	11.2729						Noguchi	LTR	5775	6.67687
BmTE_RM1-153	1	1	1	1						BmTE_RM1-153	1	1	1	1						Nukegara	LTR	764	0.638848
BmTE_RM1-154	1	2.39693	1	2.42693						BmTE_RM1-154	2.3002	2.26018	2.17356	2.81541						Pakurin	LINE	6835	4.49649
BmTE_RM1-155	31.3627	55.4805	40.0495	30.9656						BmTE_RM1-155	5.75435	4.95294	6.77669	7.68964						Pao	LTR	4791	6.31626
BmTE_RM1-156	14.4945	16.3663	12.157	8.13466						BmTE_RM1-156	1	1	1	1						R1-3_BM	LINE	2864	0.0218298
BmTE_RM1-160	1	3.79387	1	5.2808						BmTE_RM1-160	5.18452	4.98456	4.74635	5.98486						R1-4_BM	LINE	3196	0.377606
BmTE_RM1-163	1	1	1	2.42693						BmTE_RM1-163	1.40393	1.45675	1.65438	1.41557						R1Bm	LINE	5139	0.125653
BmTE_RM1-164	1	1	3.78925	5.2808						BmTE_RM1-164	1	1	1	1						R2Bm	LINE	4372	0.0165575
BmTE_RM1-165	1	7.98467	1	1						BmTE_RM1-165	1	1	1	1						Rikishi_Kabuki_type	LTR	4560	1.4937
BmTE_RM1-166	51.6046	45.7019	90.2561	59.5042						BmTE_RM1-166	11.9887	9.33612	12.8081	14.452						Rinne	LTR	3437	0.694968
BmTE_RM1-168	4.37364	3.79387	1	1						BmTE_RM1-168	1.21412	2.08953	1.41626	1.11015						SART1	LINE	6684	0.0406793
BmTE_RM1-169	4.37364	3.79387	1	3.85386						BmTE_RM1-169	1	1.19587	1	1						SINE-1_BM	SINE	414	0.511993
BmTE_RM1-170	7.74727	7.98467	9.36776	3.85386						BmTE_RM1-170	1	1	1	1						Sake2_BM	LINE	3192	2.62382
BmTE_RM1-171	14.4945	7.98467	6.5785	6.70773						BmTE_RM1-171	3.06658	2.49555	4.37473	3.80649						TRAS1	LINE	7850	0.755414
BmTE_RM1-173	7.74727	12.1755	3.78925	8.13466						BmTE_RM1-173	1.11814	1	1	1.12154						TRAS3	LINE	8005	1.9266
BmTE_RM1-175	1	1	1	1						BmTE_RM1-175	1	1	1	1						TREST-W	LINE	6968	0.216057
BmTE_RM1-176	11.1209	3.79387	9.36776	6.70773						BmTE_RM1-176	1	1	1	1						Takuya	LINE	5161	2.04414
BmTE_RM1-177	4.37364	1	1	1						BmTE_RM1-177	1	1	1	1						YAMATO_BM	LTR	2314	3.03666
BmTE_RM1-178	176.429	227.303	212.983	283.533						BmTE_RM1-178	64.1849	56.5591	62.1222	67.4823						Yamato	LTR	6400	9.84187
BmTE_RM1-179	1	5.1908	3.78925	1						BmTE_RM1-179	2.63155	3.33096	3.19368	2.64841						robertson-mariner	DNA	480	2.38431
BmTE_RM1-18	4.37364	6.58774	3.78925	5.2808						BmTE_RM1-18	1	1	1	1						trest1	LINE	1738	0.116859
BmTE_RM1-180	1	1	1	1						BmTE_RM1-180	1	1	1	1
BmTE_RM1-182	1	3.79387	1	3.85386						BmTE_RM1-182	1	1.09372	1.08057	1
BmTE_RM1-183	1	1	1	1						BmTE_RM1-183	1	1	1	1
BmTE_RM1-184	11.1209	37.3203	37.2603	35.2464						BmTE_RM1-184	1.46658	1.83535	1.6803	1.44003
BmTE_RM1-185	44.8573	45.7019	84.6776	49.5157						BmTE_RM1-185	1	1	1	1
BmTE_RM1-186	1	1	1	1						BmTE_RM1-186	1	1	1	1
BmTE_RM1-187	1	1	1	1						BmTE_RM1-187	1	1	1	1
BmTE_RM1-189	1	1	1	1						BmTE_RM1-189	1	1	1	1
BmTE_RM1-191	75.22	61.0682	53.9958	42.381						BmTE_RM1-191	26.066	26.1663	28.5272	22.6043
BmTE_RM1-194	1	1	1	1						BmTE_RM1-194	1	1	1	1
BmTE_RM1-195	1	1	1	1						BmTE_RM1-195	1	1	1	1
BmTE_RM1-196	1	1	1	1						BmTE_RM1-196	1	1	1	1
BmTE_RM1-197	1	1	1	1						BmTE_RM1-197	1	1	1	1
BmTE_RM1-198	1	1	1	1						BmTE_RM1-198	1	1	1	1
BmTE_RM1-199	1	2.39693	3.78925	2.42693						BmTE_RM1-199	1	1	1	1
BmTE_RM1-200	1	3.79387	6.5785	2.42693						BmTE_RM1-200	1	1	1	1
BmTE_RM1-201	1	1	1	1						BmTE_RM1-201	1	1	1	1
BmTE_RM1-202	7.74727	6.58774	3.78925	6.70773						BmTE_RM1-202	1	1	1	1
BmTE_RM1-203	1	5.1908	6.5785	9.56159						BmTE_RM1-203	11.3081	11.1709	13.1874	12.013
BmTE_RM1-204	14.4945	28.9387	9.36776	16.6963						BmTE_RM1-204	1.09914	1.11211	1	1.204
BmTE_RM1-205	4.37364	12.1755	12.157	6.70773						BmTE_RM1-205	4.04945	6.26805	5.03453	7.27465
BmTE_RM1-206	1	1	1	1						BmTE_RM1-206	1	1	1	1
BmTE_RM1-207	1	2.39693	1	2.42693						BmTE_RM1-207	1	1	1	1
BmTE_RM1-208	1	3.79387	1	1						BmTE_RM1-208	1	1	1	1
BmTE_RM1-209	4.37364	3.79387	1	3.85386						BmTE_RM1-209	1.39195	1.59093	1.63498	1.13441
BmTE_RM1-210	98.8355	59.6713	118.149	78.0544						BmTE_RM1-210	7.81362	8.3154	9.99794	9.39071
BmTE_RM1-211	7.74727	1	1	5.2808						BmTE_RM1-211	1	1	1	1
BmTE_RM1-212	7.74727	30.3356	6.5785	23.8309						BmTE_RM1-212	1	1.36572	1.31438	1
BmTE_RM1-213	1	1	1	1						BmTE_RM1-213	1.03434	1.07765	1.16688	1
BmTE_RM1-214	24.6155	34.5264	28.8925	23.8309						BmTE_RM1-214	1	1	1	1
BmTE_RM1-215	27.9891	20.5571	12.157	9.56159						BmTE_RM1-215	1.0805	1.09103	1.15651	1.16565
BmTE_RM1-217	142.693	225.907	109.781	165.097						BmTE_RM1-217	18.4758	21.3277	28.5632	29.4859
BmTE_RM1-218	21.2418	19.1602	14.9463	42.381						BmTE_RM1-218	1.2074	1.15634	1.1344	1.30821
BmTE_RM1-219	48.2309	62.4651	34.471	40.9541						BmTE_RM1-219	14.6641	12.8903	13.5889	16.2803
BmTE_RM1-220	31.3627	52.6866	45.628	56.6504						BmTE_RM1-220	3.06349	2.7051	4.20152	2.91882
BmTE_RM1-222	14.4945	5.1908	6.5785	3.85386						BmTE_RM1-222	1	1	1	1
BmTE_RM1-224	1	1	1	1						BmTE_RM1-224	1	1	1	1
BmTE_RM1-225	7.74727	1	6.5785	1						BmTE_RM1-225	1	1	1	1
BmTE_RM1-226	44.8573	48.4958	65.1528	60.9312						BmTE_RM1-226	1	1	1	1
BmTE_RM1-227	1	2.39693	1	1						BmTE_RM1-227	1.09727	1	1.47273	1.10007
BmTE_RM1-228	1	1	1	1						BmTE_RM1-228	1.09914	1.11211	1.09637	1.306
BmTE_RM1-229	41.4836	58.2743	40.0495	59.5042						BmTE_RM1-229	16.5964	16.3843	12.3701	20.0046
BmTE_RM1-23	51.6046	42.908	9.36776	13.8424						BmTE_RM1-23	2.38435	1.99614	1.91747	1.64738
BmTE_RM1-231	34.7364	47.0988	37.2603	30.9656						BmTE_RM1-231	6.23441	5.44992	7.31356	9.13682
BmTE_RM1-232	1	7.98467	3.78925	3.85386						BmTE_RM1-232	1	1	1	1.23155
BmTE_RM1-233	1	1	1	1						BmTE_RM1-233	1	1	1	1
BmTE_RM1-234	1	2.39693	1	3.85386						BmTE_RM1-234	1	1	1	1
BmTE_RM1-235	14.4945	16.3663	23.314	19.5501						BmTE_RM1-235	1	1	1	1.15251
BmTE_RM1-236	34.7364	44.305	37.2603	30.9656						BmTE_RM1-236	1	1	1	1.15362
BmTE_RM1-237	1	1	1	1						BmTE_RM1-237	1	1	1	1
BmTE_RM1-238	7.74727	1	1	2.42693						BmTE_RM1-238	1	1	1	1
BmTE_RM1-239	24.6155	34.5264	17.7355	28.1117						BmTE_RM1-239	1.3903	1.95621	2.13813	2.47232
BmTE_RM1-240	1	1	1	1						BmTE_RM1-240	1	1.26313	1	1
BmTE_RM1-241	1	1	1	1						BmTE_RM1-241	1	1	1	1
BmTE_RM1-243	1	1	1	1						BmTE_RM1-243	1	1	1	1
BmTE_RM1-244	1	1	1	1						BmTE_RM1-244	1	1	1	1
BmTE_RM1-245	1	1	3.78925	1						BmTE_RM1-245	1	1	1	1
BmTE_RM1-246	4.37364	9.38161	6.5785	15.2693						BmTE_RM1-246	3.79035	3.12976	3.10203	3.44014
BmTE_RM1-247	14.4945	13.5724	9.36776	12.4155						BmTE_RM1-247	3.88004	5.50179	3.88181	4.74736
BmTE_RM1-248	1	1	1	1						BmTE_RM1-248	1	1	1	1
BmTE_RM1-249	1	1	1	1						BmTE_RM1-249	1	1	1	1
BmTE_RM1-25	27.9891	19.1602	23.314	22.404						BmTE_RM1-25	4.03909	4.42329	4.22005	4.01285
BmTE_RM1-250	44.8573	44.305	87.4668	48.0888						BmTE_RM1-250	1	1.52232	1.2245	1.23762
BmTE_RM1-252	1	2.39693	1	1						BmTE_RM1-252	1	1	1	1
BmTE_RM1-253	1	5.1908	1	10.9885						BmTE_RM1-253	1	1	1	1
BmTE_RM1-254	1	1	3.78925	1						BmTE_RM1-254	1	1	1	1
BmTE_RM1-255	11.1209	37.3203	53.9958	33.8194						BmTE_RM1-255	8.20099	8.47634	8.57225	8.61054
BmTE_RM1-257	1	2.39693	1	1						BmTE_RM1-257	1	1	1	1
BmTE_RM1-258	1	1	6.5785	1						BmTE_RM1-258	1	1	1	1
BmTE_RM1-259	17.8682	16.3663	14.9463	19.5501						BmTE_RM1-259	1	1	1.11225	1.11881
BmTE_RM1-260	68.4727	52.6866	26.1033	39.5272						BmTE_RM1-260	1	1	1	1
BmTE_RM1-262	24.6155	31.7326	14.9463	35.2464						BmTE_RM1-262	1	1	1	1
BmTE_RM1-263	1	3.79387	9.36776	5.2808						BmTE_RM1-263	1	1	1	1
BmTE_RM1-264	17.8682	13.5724	3.78925	15.2693						BmTE_RM1-264	13.609	12.7178	15.9854	16.0731
BmTE_RM1-265	27.9891	21.954	9.36776	15.2693						BmTE_RM1-265	2.05331	2.08276	1.37231	1.39406
BmTE_RM1-266	1	1	1	1						BmTE_RM1-266	1	1	1	1
BmTE_RM1-267	1	1	1	1						BmTE_RM1-267	1	1	1	1
BmTE_RM1-268	1	5.1908	1	6.70773						BmTE_RM1-268	1.48285	1.54598	1.40229	1.35483
BmTE_RM1-269	1	10.7785	14.9463	3.85386						BmTE_RM1-269	1	1	1	1.31722
BmTE_RM1-27	4.37364	3.79387	14.9463	3.85386						BmTE_RM1-27	2.2398	2.64572	2.25752	2.06162
BmTE_RM1-270	14.4945	30.3356	40.0495	28.1117						BmTE_RM1-270	2.7804	3.0132	2.65194	3.33126
BmTE_RM1-272	24.6155	21.954	20.5248	15.2693						BmTE_RM1-272	2.28472	2.55647	1.71359	2.22733
BmTE_RM1-273	31.3627	41.5111	40.0495	25.2579						BmTE_RM1-273	1.54919	1.621	1.45757	1
BmTE_RM1-274	75.22	82.0222	118.149	73.7736						BmTE_RM1-274	22.4919	23.6578	25.9918	23.1225
BmTE_RM1-275	17.8682	17.7632	23.314	22.404						BmTE_RM1-275	22.069	22.5507	24.2204	27.4841
BmTE_RM1-276	1	3.79387	3.78925	9.56159						BmTE_RM1-276	1	1	1	1
BmTE_RM1-279	38.11	49.8927	14.9463	32.3925						BmTE_RM1-279	1.99388	2.14997	2.64008	2.07008
BmTE_RM1-28	7.74727	6.58774	3.78925	2.42693						BmTE_RM1-28	1.57339	1.52486	1.53744	1.5548
BmTE_RM1-280	81.9673	31.7326	23.314	48.0888						BmTE_RM1-280	2.08878	2.28353	2.62126	2.16782
BmTE_RM1-281	4.37364	10.7785	17.7355	19.5501						BmTE_RM1-281	1.27903	1.15776	1.9493	1
BmTE_RM1-282	14.4945	14.9693	3.78925	5.2808						BmTE_RM1-282	3.01243	2.6254	2.53697	5.43662
BmTE_RM1-283	1	3.79387	3.78925	2.42693						BmTE_RM1-283	1	1	1	1
BmTE_RM1-285	4.37364	2.39693	6.5785	6.70773						BmTE_RM1-285	1	1	1	1
BmTE_RM1-286	1	2.39693	1	1						BmTE_RM1-286	1	1	1	1
BmTE_RM1-287	1	1	1	1						BmTE_RM1-287	1	1	1	1
BmTE_RM1-288	61.7255	75.0375	90.2561	69.4928						BmTE_RM1-288	17.816	18.6083	21.6936	19.4695
BmTE_RM1-289	31.3627	69.4498	12.157	69.4928						BmTE_RM1-289	20.4588	20.8772	21.6506	27.3543
BmTE_RM1-291	4.37364	6.58774	3.78925	2.42693						BmTE_RM1-291	1	1	1	1
BmTE_RM1-292	1	1	1	1						BmTE_RM1-292	1	1	1	1
BmTE_RM1-293	27.9891	37.3203	48.4173	28.1117						BmTE_RM1-293	8.44555	9.91432	10.1105	10.0119
BmTE_RM1-294	41.4836	24.7479	28.8925	43.808						BmTE_RM1-294	6.21795	6.22974	3.99708	6.36831
BmTE_RM1-295	2311.94	2435.86	1752.65	1507.84						BmTE_RM1-295	620.964	596.578	207.058	229.799
BmTE_RM1-296	1	1	1	1						BmTE_RM1-296	1	1	1	1.07775
BmTE_RM1-299	1	5.1908	3.78925	6.70773						BmTE_RM1-299	10.4388	9.27152	9.41018	9.01138
BmTE_RM1-3	4.37364	10.7785	6.5785	5.2808						BmTE_RM1-3	3.83807	4.18274	4.31496	3.8838
BmTE_RM1-301	1	6.58774	6.5785	1						BmTE_RM1-301	1	1	1	1
BmTE_RM1-302	1	1	1	1						BmTE_RM1-302	1.10559	1	1	1.10864
BmTE_RM1-303	17.8682	13.5724	23.314	20.9771						BmTE_RM1-303	1	1	1	1
BmTE_RM1-304	7.74727	7.98467	3.78925	5.2808						BmTE_RM1-304	1.05829	1.4284	1.79318	1.62964
BmTE_RM1-305	7.74727	2.39693	3.78925	2.42693						BmTE_RM1-305	1	1.14115	1.24268	1
BmTE_RM1-306	1	1	1	1						BmTE_RM1-306	1	1	1	1
BmTE_RM1-307	1	1	1	1						BmTE_RM1-307	1	1	1	1
BmTE_RM1-308	1	1	1	1						BmTE_RM1-308	1	1	1	1
BmTE_RM1-309	1	1	1	1						BmTE_RM1-309	1	1	1	1
BmTE_RM1-310	17.8682	24.7479	28.8925	30.9656						BmTE_RM1-310	1	1	1	1
BmTE_RM1-311	14.4945	10.7785	20.5248	18.1232						BmTE_RM1-311	1	1	1	1
BmTE_RM1-312	1	3.79387	9.36776	3.85386						BmTE_RM1-312	1	1	1	1
BmTE_RM1-313	1	1	1	2.42693						BmTE_RM1-313	1	1	1	1
BmTE_RM1-314	1	1	1	1						BmTE_RM1-314	1	1	1	1
BmTE_RM1-315	1	3.79387	1	2.42693						BmTE_RM1-315	1	1	1	1
BmTE_RM1-318	7.74727	6.58774	3.78925	6.70773						BmTE_RM1-318	1	1	1.08687	1
BmTE_RM1-319	7.74727	1	1	1						BmTE_RM1-319	1	1	1	1
BmTE_RM1-32	14.4945	6.58774	26.1033	10.9885						BmTE_RM1-32	9.25337	13.1147	17.1964	15.6113
BmTE_RM1-320	1	1	1	1						BmTE_RM1-320	1	1	1	1
BmTE_RM1-322	4.37364	1	1	1						BmTE_RM1-322	1	1	1	1
BmTE_RM1-324	4.37364	2.39693	3.78925	3.85386						BmTE_RM1-324	1	1	1	1
BmTE_RM1-326	1	1	1	2.42693						BmTE_RM1-326	1	1	1	1
BmTE_RM1-327	1	1	3.78925	1						BmTE_RM1-327	1	1	1	1
BmTE_RM1-328	1	1	1	1						BmTE_RM1-328	1	1	1	1
BmTE_RM1-33	1	2.39693	1	1						BmTE_RM1-33	1	1	1	1
BmTE_RM1-331	1	5.1908	1	2.42693						BmTE_RM1-331	1.08673	1	1.16861	1.04462
BmTE_RM1-332	1	1	1	1						BmTE_RM1-332	1	1	1	1
BmTE_RM1-333	11.1209	5.1908	6.5785	1						BmTE_RM1-333	1	1	1	1
BmTE_RM1-335	1	1	1	1						BmTE_RM1-335	1	1	1	1
BmTE_RM1-337	11.1209	6.58774	1	9.56159						BmTE_RM1-337	1	1	1	1
BmTE_RM1-339	1	1	1	1						BmTE_RM1-339	1	1	1	1
BmTE_RM1-340	11.1209	1	1	2.42693						BmTE_RM1-340	3.46302	3.06301	3.57146	3.53399
BmTE_RM1-341	1	1	1	2.42693						BmTE_RM1-341	1	1	1	1
BmTE_RM1-342	14.4945	12.1755	12.157	5.2808						BmTE_RM1-342	1.42237	2.83081	1.95797	2.59333
BmTE_RM1-343	11.1209	6.58774	3.78925	3.85386						BmTE_RM1-343	1	1	1	1
BmTE_RM1-344	1	3.79387	1	2.42693						BmTE_RM1-344	1	1	1	1
BmTE_RM1-345	1	3.79387	6.5785	1						BmTE_RM1-345	3.06869	2.00251	3.10658	2.41887
BmTE_RM1-346	1	3.79387	1	1						BmTE_RM1-346	1	1	1	1
BmTE_RM1-347	38.11	16.3663	20.5248	16.6963						BmTE_RM1-347	1	1	1.11893	1
BmTE_RM1-348	51.6046	89.0069	59.5743	79.4813						BmTE_RM1-348	1.71705	1.67568	1.46466	1.12295
BmTE_RM1-349	1	2.39693	1	2.42693						BmTE_RM1-349	1	1	1	1
BmTE_RM1-35	1	7.98467	1	3.85386						BmTE_RM1-35	1	1	1	1
BmTE_RM1-351	27.9891	24.7479	17.7355	26.6848						BmTE_RM1-351	16.3602	16.9638	18.6751	19.882
BmTE_RM1-352	4.37364	5.1908	9.36776	6.70773						BmTE_RM1-352	3.92015	6.34142	4.1724	5.5948
BmTE_RM1-353	1	2.39693	1	3.85386						BmTE_RM1-353	1.49333	1	1	1
BmTE_RM1-354	1	1	1	1						BmTE_RM1-354	1	1	1	1
BmTE_RM1-355	1	2.39693	1	2.42693						BmTE_RM1-355	1	1	1	1
BmTE_RM1-356	21.2418	19.1602	3.78925	10.9885						BmTE_RM1-356	2.24539	1.81768	2.13245	2.42593
BmTE_RM1-357	14.4945	24.7479	31.6818	28.1117						BmTE_RM1-357	3.55459	3.95579	4.29159	4.7895
BmTE_RM1-358	4.37364	10.7785	1	3.85386						BmTE_RM1-358	1	1	1	1
BmTE_RM1-360	1	1	1	1						BmTE_RM1-360	1	1	1	1
BmTE_RM1-361	1	1	1	1						BmTE_RM1-361	1	1	1	1
BmTE_RM1-362	156.187	203.556	185.091	185.074						BmTE_RM1-362	8.21793	7.7404	8.09007	10.8947
BmTE_RM1-364	203.418	216.128	238.086	319.206						BmTE_RM1-364	100.224	102.985	133.808	139.167
BmTE_RM1-365	68.4727	73.6406	37.2603	36.6733						BmTE_RM1-365	32.0956	30.6877	30.5304	31.4951
BmTE_RM1-366	1	1	1	1						BmTE_RM1-366	1	1	1	1
BmTE_RM1-367	4.37364	1	1	1						BmTE_RM1-367	1	1	1	1
BmTE_RM1-368	1	7.98467	9.36776	3.85386						BmTE_RM1-368	1.32918	1.4963	1.42663	2.35467
BmTE_RM1-369	1	1	1	1						BmTE_RM1-369	1	1	1	1
BmTE_RM1-370	1	1	1	1						BmTE_RM1-370	1.43632	2.48011	1	1
BmTE_RM1-371	1	1	1	1						BmTE_RM1-371	1	1	1	1
BmTE_RM1-372	1	1	1	1						BmTE_RM1-372	1	1	1	1
BmTE_RM1-373	21.2418	19.1602	17.7355	23.8309						BmTE_RM1-373	3.86447	3.87508	4.56647	5.63576
BmTE_RM1-374	1	1	1	1						BmTE_RM1-374	1	1	1	1
BmTE_RM1-375	14.4945	7.98467	14.9463	5.2808						BmTE_RM1-375	2.04634	2.27857	2.21393	1.97232
BmTE_RM1-376	4.37364	3.79387	1	8.13466						BmTE_RM1-376	1	1	1	1
BmTE_RM1-377	1	2.39693	9.36776	1						BmTE_RM1-377	1	1	1	1
BmTE_RM1-378	78.5937	63.8621	109.781	119.435						BmTE_RM1-378	2.19642	2.16511	3.06483	2.97445
BmTE_RM1-379	1	1	1	1						BmTE_RM1-379	1	1	1	1
BmTE_RM1-38	11.1209	24.7479	31.6818	30.9656						BmTE_RM1-38	7.30524	6.01428	7.39827	6.7028
BmTE_RM1-380	1	3.79387	3.78925	1						BmTE_RM1-380	1	1	1	1
BmTE_RM1-381	44.8573	38.7172	14.9463	26.6848						BmTE_RM1-381	4.31866	4.47967	5.16424	6.52494
BmTE_RM1-382	14.4945	6.58774	3.78925	2.42693						BmTE_RM1-382	1	1	1	1
BmTE_RM1-383	4.37364	1	1	1						BmTE_RM1-383	1	1	1	1
BmTE_RM1-384	1	1	1	2.42693						BmTE_RM1-384	1	1	1	1
BmTE_RM1-386	34.7364	31.7326	20.5248	16.6963						BmTE_RM1-386	1.24568	1.27781	1.11941	1.25276
BmTE_RM1-387	21.2418	16.3663	6.5785	16.6963						BmTE_RM1-387	1	1.12632	1	1
BmTE_RM1-388	1	1	1	1						BmTE_RM1-388	1	1	1	1
BmTE_RM1-389	1	1	1	1						BmTE_RM1-389	1	1	1	1
BmTE_RM1-39	1	6.58774	3.78925	5.2808						BmTE_RM1-39	1.63574	1.93452	2.69938	1.91568
BmTE_RM1-390	31.3627	37.3203	23.314	22.404						BmTE_RM1-390	5.19451	4.4116	6.50777	6.45101
BmTE_RM1-391	11.1209	16.3663	23.314	20.9771						BmTE_RM1-391	2.37913	1.27847	1.8139	2.06415
BmTE_RM1-392	17.8682	21.954	3.78925	30.9656						BmTE_RM1-392	14.7939	13.7616	10.7513	8.89251
BmTE_RM1-393	7.74727	14.9693	12.157	16.6963						BmTE_RM1-393	1.19765	1.149	1.19212	1.47447
BmTE_RM1-394	95.4618	77.8314	45.628	58.0773						BmTE_RM1-394	17.8065	22.035	17.7521	20.0507
BmTE_RM1-395	4.37364	1	1	1						BmTE_RM1-395	1	1	1	1
BmTE_RM1-396	1	2.39693	1	2.42693						BmTE_RM1-396	1.24866	1.09372	1.08057	1.25582
BmTE_RM1-397	7.74727	5.1908	3.78925	1						BmTE_RM1-397	1	1	1	1
BmTE_RM1-398	1	7.98467	1	5.2808						BmTE_RM1-398	1.22561	1.17007	1.1462	1.69633
BmTE_RM1-4	21.2418	35.9234	28.8925	26.6848						BmTE_RM1-4	139.318	153.617	163.873	149.877
BmTE_RM1-400	7.74727	6.58774	9.36776	1						BmTE_RM1-400	1	1	1	1
BmTE_RM1-401	1	1	1	1						BmTE_RM1-401	1	1	1	1
BmTE_RM1-402	122.451	177.014	104.202	142.266						BmTE_RM1-402	3.52333	3.70309	3.34517	3.43664
BmTE_RM1-404	1	1	3.78925	3.85386						BmTE_RM1-404	1	1	1	1
BmTE_RM1-405	1	5.1908	3.78925	5.2808						BmTE_RM1-405	1	1	1	1
BmTE_RM1-406	21.2418	12.1755	17.7355	13.8424						BmTE_RM1-406	1	1	1	1
BmTE_RM1-407	4.37364	1	3.78925	5.2808						BmTE_RM1-407	1	1	1	1
BmTE_RM1-408	1	2.39693	1	1						BmTE_RM1-408	1	1	1	1
BmTE_RM1-409	7.74727	19.1602	26.1033	26.6848						BmTE_RM1-409	1	1	1	1
BmTE_RM1-410	17.8682	9.38161	3.78925	9.56159						BmTE_RM1-410	1	1	1	1
BmTE_RM1-412	68.4727	66.6559	48.4173	60.9312						BmTE_RM1-412	3.95105	4.19307	10.4957	10.2391
BmTE_RM1-413	1036.71	822.398	952.135	894.26						BmTE_RM1-413	22.0314	19.8991	50.5763	65.2945
BmTE_RM1-414	1	2.39693	1	3.85386						BmTE_RM1-414	1	1	1	1
BmTE_RM1-416	4.37364	13.5724	3.78925	3.85386						BmTE_RM1-416	1	1	1	1
BmTE_RM1-417	1	1	1	2.42693						BmTE_RM1-417	1	1	1	1
BmTE_RM1-418	1	1	3.78925	3.85386						BmTE_RM1-418	1	1	1	1
BmTE_RM1-419	31.3627	34.5264	40.0495	48.0888						BmTE_RM1-419	3.89995	4.8578	5.51842	4.9049
BmTE_RM1-42	1266.11	1550.2	1125.07	1475.02						BmTE_RM1-42	50.8132	38.6686	65.892	85.5028
BmTE_RM1-420	11.1209	3.79387	1	3.85386						BmTE_RM1-420	1	1	1.27246	1.43257
BmTE_RM1-421	1	5.1908	9.36776	9.56159						BmTE_RM1-421	1	1	1.18387	1
BmTE_RM1-422	31.3627	41.5111	34.471	40.9541						BmTE_RM1-422	1.09458	1	1	1
BmTE_RM1-423	1	1	1	1						BmTE_RM1-423	1	1	1	1
BmTE_RM1-424	4.37364	16.3663	12.157	26.6848						BmTE_RM1-424	1	1	1	1
BmTE_RM1-425	4.37364	6.58774	6.5785	5.2808						BmTE_RM1-425	1.12741	1.28814	1	1.78649
BmTE_RM1-427	4.37364	1	1	2.42693						BmTE_RM1-427	1	1	1	1
BmTE_RM1-429	1	1	1	1						BmTE_RM1-429	1	1	1	1
BmTE_RM1-43	631.87	755.345	578.375	743.005						BmTE_RM1-43	50.1494	39.6408	69.0952	87.1344
BmTE_RM1-430	1	1	1	1						BmTE_RM1-430	1	1	1	1
BmTE_RM1-431	4.37364	1	3.78925	2.42693						BmTE_RM1-431	1	1	1	1
BmTE_RM1-432	284.386	350.234	310.607	501.853						BmTE_RM1-432	68.6316	55.9192	141.271	187.288
BmTE_RM1-434	1	1	1	1						BmTE_RM1-434	1	1	1	1
BmTE_RM1-435	1	1	1	1						BmTE_RM1-435	1	1	1	1
BmTE_RM1-436	1	1	1	1						BmTE_RM1-436	1	1	1	1
BmTE_RM1-437	7.74727	5.1908	12.157	8.13466						BmTE_RM1-437	1	1	1	1
BmTE_RM1-439	21.2418	34.5264	28.8925	20.9771						BmTE_RM1-439	1	1.50529	1.43436	1.22987
BmTE_RM1-44	1	2.39693	3.78925	1						BmTE_RM1-44	1	1	1	1
BmTE_RM1-440	1	1	9.36776	3.85386						BmTE_RM1-440	1	1	1	1
BmTE_RM1-441	4.37364	14.9693	9.36776	9.56159						BmTE_RM1-441	1	1	1	1
BmTE_RM1-442	48.2309	61.0682	56.785	39.5272						BmTE_RM1-442	2.39278	1.54307	2.54056	2.72938
BmTE_RM1-443	14.4945	13.5724	14.9463	22.404						BmTE_RM1-443	1	1	1	1.17055
BmTE_RM1-444	34.7364	21.954	48.4173	35.2464						BmTE_RM1-444	10.505	8.54969	11.9968	12.7347
BmTE_RM1-445	1	1	1	1						BmTE_RM1-445	1	1	1	1
BmTE_RM1-447	4.37364	6.58774	1	2.42693						BmTE_RM1-447	1	1.10533	1.09055	1.09584
BmTE_RM1-448	1	1	1	1						BmTE_RM1-448	1	1	1	1.25479
BmTE_RM1-449	1	1	1	1						BmTE_RM1-449	1	1	1	1
BmTE_RM1-450	4.37364	1	3.78925	1						BmTE_RM1-450	1.33661	1	1.26175	1.13852
BmTE_RM1-451	1	2.39693	1	1						BmTE_RM1-451	1	1	1	1
BmTE_RM1-452	1	5.1908	3.78925	2.42693						BmTE_RM1-452	1	1	1	1
BmTE_RM1-453	1	1	1	1						BmTE_RM1-453	1	1	1	1
BmTE_RM1-455	1	1	1	1						BmTE_RM1-455	1	1	1	1
BmTE_RM1-456	4.37364	3.79387	9.36776	3.85386						BmTE_RM1-456	1	1	1	1
BmTE_RM1-457	7.74727	3.79387	1	2.42693						BmTE_RM1-457	1	1	1	1
BmTE_RM1-461	1	1	3.78925	1						BmTE_RM1-461	1	1	1	1
BmTE_RM1-463	4.37364	1	1	3.85386						BmTE_RM1-463	1	1	1	1
BmTE_RM1-464	1	1	6.5785	1						BmTE_RM1-464	1	1	1	1
BmTE_RM1-465	1	2.39693	1	5.2808						BmTE_RM1-465	1	1	1	1
BmTE_RM1-466	4.37364	7.98467	9.36776	9.56159						BmTE_RM1-466	1.14209	1.16067	1	1
BmTE_RM1-467	4.37364	1	1	5.2808						BmTE_RM1-467	1	1	1	1
BmTE_RM1-468	1	6.58774	3.78925	3.85386						BmTE_RM1-468	2.29673	1.57022	1.14005	3.29761
BmTE_RM1-469	24.6155	37.3203	34.471	70.9197						BmTE_RM1-469	11.9519	13.3839	15.1235	14.06
BmTE_RM1-470	1	1	1	1						BmTE_RM1-470	1	1	1	1
BmTE_RM1-471	1	1	1	1						BmTE_RM1-471	1	1	1	1
BmTE_RM1-472	1	1	1	1						BmTE_RM1-472	1	1	1	1
BmTE_RM1-473	1	1	1	1						BmTE_RM1-473	1	1	1	1
BmTE_RM1-474	4.37364	7.98467	3.78925	12.4155						BmTE_RM1-474	1	1	1	1
BmTE_RM1-475	1	1	1	1						BmTE_RM1-475	1	1	1	1
BmTE_RM1-476	1	1	1	1						BmTE_RM1-476	1	1	1	1
BmTE_RM1-477	1	2.39693	1	1						BmTE_RM1-477	1	1	1	1
BmTE_RM1-478	1	1	1	1						BmTE_RM1-478	1	1	1	1
BmTE_RM1-479	1	1	1	1						BmTE_RM1-479	1	1	1	1
BmTE_RM1-48	1	2.39693	1	1						BmTE_RM1-48	1	1	1	1
BmTE_RM1-480	1	1	1	1						BmTE_RM1-480	1	1	1	1
BmTE_RM1-482	1	1	1	1						BmTE_RM1-482	1	1	1	1
BmTE_RM1-483	1	1	1	1						BmTE_RM1-483	1	1	1	1
BmTE_RM1-484	4.37364	3.79387	9.36776	2.42693						BmTE_RM1-484	1	1	1	1
BmTE_RM1-486	14.4945	12.1755	6.5785	13.8424						BmTE_RM1-486	19.4709	17.3361	20.8392	20.3523
BmTE_RM1-487	1	1	1	1						BmTE_RM1-487	1	1.01684	1.04344	1.04597
BmTE_RM1-489	1	1	1	2.42693						BmTE_RM1-489	1	1	1	1
BmTE_RM1-491	1	1	1	1						BmTE_RM1-491	1	1	1	1
BmTE_RM1-492	11.1209	41.5111	34.471	65.212						BmTE_RM1-492	2.58762	2.70073	2.62444	2.2895
BmTE_RM1-493	4.37364	2.39693	3.78925	1						BmTE_RM1-493	1	1	1	1
BmTE_RM1-494	85.3409	84.8161	98.6238	76.6274						BmTE_RM1-494	14.1724	16.9149	14.6809	16.1067
BmTE_RM1-495	1	1	1	1						BmTE_RM1-495	1	1	1	1
BmTE_RM1-496	4.37364	7.98467	6.5785	9.56159						BmTE_RM1-496	1	1	1	1
BmTE_RM1-497	1	3.79387	1	1						BmTE_RM1-497	1	1	1	1
BmTE_RM1-498	233.781	165.838	154.409	157.963						BmTE_RM1-498	2.50191	2.99799	1.94464	2.90876
BmTE_RM1-499	4.37364	6.58774	3.78925	3.85386						BmTE_RM1-499	1	1	1	1
BmTE_RM1-5	68.4727	51.2897	40.0495	53.7965						BmTE_RM1-5	33.3602	30.4849	53.7011	52.5534
BmTE_RM1-50	58.3518	41.5111	31.6818	30.9656						BmTE_RM1-50	1.06992	1.15812	1.27184	1.14386
BmTE_RM1-500	1	1	1	3.85386						BmTE_RM1-500	1	1	1	1
BmTE_RM1-502	7.74727	20.5571	3.78925	22.404						BmTE_RM1-502	1.07594	1	1	1
BmTE_RM1-504	129.198	128.121	112.57	135.132						BmTE_RM1-504	21.6944	26.5597	68.2319	79.8759
BmTE_RM1-505	14.4945	5.1908	1	1						BmTE_RM1-505	1	1	1	1.08715
BmTE_RM1-507	1	1	1	1						BmTE_RM1-507	1	1	1	1
BmTE_RM1-508	4.37364	13.5724	1	10.9885						BmTE_RM1-508	1	1	1	1
BmTE_RM1-509	24.6155	23.351	6.5785	12.4155						BmTE_RM1-509	9.79952	10.2903	10.3701	10.8936
BmTE_RM1-51	17.8682	6.58774	17.7355	10.9885						BmTE_RM1-51	40.1627	26.9421	32.8174	69.6304
BmTE_RM1-511	1	1	3.78925	2.42693						BmTE_RM1-511	1	1	1	1
BmTE_RM1-512	1	3.79387	1	1						BmTE_RM1-512	1	1	1	1
BmTE_RM1-513	1	1	1	1						BmTE_RM1-513	1	1	1	1
BmTE_RM1-514	11.1209	26.1448	17.7355	29.5386						BmTE_RM1-514	4.38828	4.9358	4.98214	5.72183
BmTE_RM1-515	7.74727	7.98467	14.9463	3.85386						BmTE_RM1-515	1	1	1	1
BmTE_RM1-516	4.37364	1	1	1						BmTE_RM1-516	1	1	1	1
BmTE_RM1-517	7.74727	6.58774	1	3.85386						BmTE_RM1-517	1	1	1	1
BmTE_RM1-518	4.37364	2.39693	1	1						BmTE_RM1-518	1	1	1	1
BmTE_RM1-519	1	2.39693	1	1						BmTE_RM1-519	1	1	1	1
BmTE_RM1-52	7.74727	10.7785	6.5785	5.2808						BmTE_RM1-52	76.4433	45.7557	64.13	141.386
BmTE_RM1-520	4.37364	2.39693	9.36776	8.13466						BmTE_RM1-520	1	1	1	1
BmTE_RM1-521	1	1	1	1						BmTE_RM1-521	1	1	1	1
BmTE_RM1-522	1	1	1	3.85386						BmTE_RM1-522	1	1	1	1
BmTE_RM1-523	4.37364	17.7632	6.5785	12.4155						BmTE_RM1-523	1	1	1	1
BmTE_RM1-524	17.8682	23.351	20.5248	10.9885						BmTE_RM1-524	1.08637	1.19532	1	1.79971
BmTE_RM1-525	98.8355	93.1977	62.3636	60.9312						BmTE_RM1-525	23.236	28.5865	27.2081	26.8405
BmTE_RM1-526	1	1	1	1						BmTE_RM1-526	1	1	1	1
BmTE_RM1-527	4.37364	2.39693	3.78925	1						BmTE_RM1-527	1	1	1	1
BmTE_RM1-528	1	3.79387	3.78925	2.42693						BmTE_RM1-528	1	1	1	1
BmTE_RM1-529	1	1	3.78925	1						BmTE_RM1-529	1	1	1	1
BmTE_RM1-53	4.37364	6.58774	6.5785	6.70773						BmTE_RM1-53	1	1	1	1
BmTE_RM1-530	1	1	3.78925	2.42693						BmTE_RM1-530	1	1	1	1
BmTE_RM1-531	1	1	1	2.42693						BmTE_RM1-531	1	1	1	1
BmTE_RM1-532	24.6155	21.954	23.314	22.404						BmTE_RM1-532	1	1	1	1
BmTE_RM1-533	14.4945	24.7479	17.7355	20.9771						BmTE_RM1-533	2.42257	2.7208	2.2863	2.02109
BmTE_RM1-534	1	7.98467	1	6.70773						BmTE_RM1-534	1	1	1	1
BmTE_RM1-535	1	1	1	2.42693						BmTE_RM1-535	1	1	1	1
BmTE_RM1-536	24.6155	37.3203	37.2603	30.9656						BmTE_RM1-536	1.55807	1.70992	1.54246	1.35884
BmTE_RM1-537	1	2.39693	3.78925	3.85386						BmTE_RM1-537	1	1	1	1
BmTE_RM1-538	1	2.39693	1	1						BmTE_RM1-538	1	1	1	1
BmTE_RM1-539	1	2.39693	1	1						BmTE_RM1-539	1	1	1	1
BmTE_RM1-54	24.6155	9.38161	23.314	10.9885						BmTE_RM1-54	1	1	1	1
BmTE_RM1-540	7.74727	14.9693	9.36776	10.9885						BmTE_RM1-540	1	1	1.03037	1.01607
BmTE_RM1-541	14.4945	24.7479	26.1033	33.8194						BmTE_RM1-541	1.77232	1.73895	1.75071	1.79457
BmTE_RM1-542	1	2.39693	1	2.42693						BmTE_RM1-542	1	1	1	1
BmTE_RM1-543	1	6.58774	3.78925	5.2808						BmTE_RM1-543	1	1	1	1
BmTE_RM1-544	1	1	1	1						BmTE_RM1-544	1	1	1	1
BmTE_RM1-546	1	2.39693	3.78925	1						BmTE_RM1-546	1	1	1	1
BmTE_RM1-547	1	1	3.78925	1						BmTE_RM1-547	1	1	1	1
BmTE_RM1-548	1	1	1	1						BmTE_RM1-548	1	1	1	1
BmTE_RM1-550	1	2.39693	1	1						BmTE_RM1-550	1	1	1	1
BmTE_RM1-552	1	6.58774	6.5785	10.9885						BmTE_RM1-552	35.1806	35.0642	50.0546	26.4304
BmTE_RM1-554	1	1	1	1						BmTE_RM1-554	1	1	1	1
BmTE_RM1-555	1	2.39693	1	2.42693						BmTE_RM1-555	1	1	1	1
BmTE_RM1-556	1	10.7785	1	5.2808						BmTE_RM1-556	1	1	1	1
BmTE_RM1-557	1	5.1908	3.78925	1						BmTE_RM1-557	1	1	1	1
BmTE_RM1-558	1	1	1	5.2808						BmTE_RM1-558	1	1	1	1
BmTE_RM1-559	68.4727	51.2897	73.5206	73.7736						BmTE_RM1-559	23.3115	18.7544	26.147	32.6381
BmTE_RM1-56	21.2418	20.5571	28.8925	19.5501						BmTE_RM1-56	7.20064	8.39559	8.76104	7.90365
BmTE_RM1-560	108.956	52.6866	73.5206	43.808						BmTE_RM1-560	16.6821	15.8408	13.7575	18.0275
BmTE_RM1-561	4.37364	1	1	2.42693						BmTE_RM1-561	1	1	1	1
BmTE_RM1-562	1	5.1908	1	3.85386						BmTE_RM1-562	1	1	1	1
BmTE_RM1-564	4.37364	3.79387	1	2.42693						BmTE_RM1-564	1	1	1	1
BmTE_RM1-565	1	1	1	1						BmTE_RM1-565	1	1	1	1
BmTE_RM1-566	1	1	1	2.42693						BmTE_RM1-566	1	1	1	1
BmTE_RM1-567	4.37364	2.39693	1	1						BmTE_RM1-567	1	1	1	1
BmTE_RM1-568	1	2.39693	1	8.13466						BmTE_RM1-568	1	1	1	1
BmTE_RM1-569	4.37364	2.39693	3.78925	2.42693						BmTE_RM1-569	1.10347	1.117	1.20115	1.74514
BmTE_RM1-57	58.3518	49.8927	87.4668	68.0658						BmTE_RM1-57	79.5014	103.169	280.846	260.236
BmTE_RM1-571	1	6.58774	3.78925	9.56159						BmTE_RM1-571	1	1.30494	1	1.09248
BmTE_RM1-572	1	3.79387	3.78925	2.42693						BmTE_RM1-572	1.2602	1.19615	1.25292	1.29
BmTE_RM1-573	14.4945	7.98467	6.5785	18.1232						BmTE_RM1-573	1.21177	1.19157	1.29504	1.21787
BmTE_RM1-574	24.6155	54.0835	70.7313	75.2005						BmTE_RM1-574	16.2309	15.9121	16.5722	15.2844
BmTE_RM1-575	98.8355	104.373	106.992	199.344						BmTE_RM1-575	7.79884	6.63098	8.57966	9.23724
BmTE_RM1-576	132.572	142.09	265.979	269.263						BmTE_RM1-576	9.8538	6.86669	9.34415	12.8818
BmTE_RM1-577	14.4945	16.3663	1	10.9885						BmTE_RM1-577	1.90097	1.1132	1.19462	1.51496
BmTE_RM1-578	4.37364	1	1	1						BmTE_RM1-578	1	1	1	1
BmTE_RM1-579	21.2418	5.1908	9.36776	1						BmTE_RM1-579	1	1	1	1
BmTE_RM1-58	31.3627	26.1448	37.2603	28.1117						BmTE_RM1-58	125.325	114.339	114.33	165.117
BmTE_RM1-580	1	6.58774	1	5.2808						BmTE_RM1-580	1	1	1	1
BmTE_RM1-581	14.4945	9.38161	9.36776	10.9885						BmTE_RM1-581	1.14275	1.16141	1	1.29372
BmTE_RM1-582	1	1	1	1						BmTE_RM1-582	1	1	1	1
BmTE_RM1-583	14.4945	6.58774	9.36776	15.2693						BmTE_RM1-583	1.9628	1.94084	2.53667	2.11283
BmTE_RM1-586	1	1	1	1						BmTE_RM1-586	1	1	1	1
BmTE_RM1-587	1	1	1	1						BmTE_RM1-587	1	1	1	1
BmTE_RM1-588	21.2418	34.5264	20.5248	38.1002						BmTE_RM1-588	1	1	1	1
BmTE_RM1-589	1	2.39693	1	2.42693						BmTE_RM1-589	1	1	1	1
BmTE_RM1-59	34.7364	5.1908	3.78925	9.56159						BmTE_RM1-59	3.24242	2.26781	1.81739	3.30704
BmTE_RM1-590	11.1209	12.1755	17.7355	10.9885						BmTE_RM1-590	35.5989	26.0967	36.009	51.4085
BmTE_RM1-591	1	7.98467	9.36776	3.85386						BmTE_RM1-591	1	1	1	1
BmTE_RM1-593	1	2.39693	9.36776	3.85386						BmTE_RM1-593	1	1	1	1
BmTE_RM1-595	1	3.79387	3.78925	1						BmTE_RM1-595	1	1	1	1
BmTE_RM1-596	1	1	1	1						BmTE_RM1-596	1	1	1	1
BmTE_RM1-597	38.11	17.7632	20.5248	30.9656						BmTE_RM1-597	1	1	1.10194	1
BmTE_RM1-598	14.4945	10.7785	31.6818	23.8309						BmTE_RM1-598	1.13952	1.23664	1.74588	1.28708
BmTE_RM1-599	1	1	3.78925	1						BmTE_RM1-599	1.28549	1.43043	1	1.19581
BmTE_RM1-6	102.209	93.1977	109.781	79.4813						BmTE_RM1-6	13.1156	12.4522	11.2356	14.5359
BmTE_RM1-60	1	6.58774	6.5785	10.9885						BmTE_RM1-60	3.88162	3.76964	3.73099	3.37172
BmTE_RM1-600	7.74727	6.58774	6.5785	9.56159						BmTE_RM1-600	8.56818	6.59951	11.399	10.3243
BmTE_RM1-601	34.7364	21.954	20.5248	29.5386						BmTE_RM1-601	1.20624	1.58303	2.30308	2.4853
BmTE_RM1-602	4.37364	3.79387	1	5.2808						BmTE_RM1-602	1.46296	2.15169	1.99003	2.04787
BmTE_RM1-604	1	1	1	1						BmTE_RM1-604	1	1	1	1
BmTE_RM1-605	17.8682	38.7172	34.471	42.381						BmTE_RM1-605	9.29836	10.5125	9.80624	11.8089
BmTE_RM1-606	4.37364	17.7632	14.9463	22.404						BmTE_RM1-606	1.15226	1	1.29601	1.15665
BmTE_RM1-607	34.7364	33.1295	34.471	32.3925						BmTE_RM1-607	11.0337	12.9584	13.2589	17.8178
BmTE_RM1-608	1	1	1	1						BmTE_RM1-608	1	1	1	1
BmTE_RM1-609	14.4945	12.1755	3.78925	6.70773						BmTE_RM1-609	2.15562	2.32108	2.69111	2.94669
BmTE_RM1-61	7.74727	7.98467	9.36776	6.70773						BmTE_RM1-61	2.95619	3.00131	2.44874	2.62922
BmTE_RM1-610	1	1	1	1						BmTE_RM1-610	1	1	1	1
BmTE_RM1-611	1	10.7785	14.9463	13.8424						BmTE_RM1-611	1	1	1	1
BmTE_RM1-612	4.37364	10.7785	6.5785	15.2693						BmTE_RM1-612	1	1	1	1
BmTE_RM1-613	4.37364	1	1	2.42693						BmTE_RM1-613	1	1	1	1
BmTE_RM1-614	429.452	413.096	623.003	700.197						BmTE_RM1-614	30.5513	31.1792	35.5023	38.0776
BmTE_RM1-615	11.1209	5.1908	1	6.70773						BmTE_RM1-615	1	1	1	1
BmTE_RM1-618	1	1	1	1						BmTE_RM1-618	1.15264	1.1726	1	1.15704
BmTE_RM1-619	1	1	1	2.42693						BmTE_RM1-619	1	1	1	1
BmTE_RM1-620	1	5.1908	1	9.56159						BmTE_RM1-620	1	1	1	1
BmTE_RM1-621	14.4945	2.39693	1	5.2808						BmTE_RM1-621	1	1.15028	1	1.27346
BmTE_RM1-622	7.74727	9.38161	3.78925	20.9771						BmTE_RM1-622	1	1	1	1
BmTE_RM1-624	1	1	1	1						BmTE_RM1-624	1	1	1	1
BmTE_RM1-625	1	2.39693	1	1						BmTE_RM1-625	1	1	1	1
BmTE_RM1-626	4.37364	5.1908	1	9.56159						BmTE_RM1-626	1	1.38034	1.43594	1.2307
BmTE_RM1-627	4.37364	1	1	1						BmTE_RM1-627	1	1	1	1
BmTE_RM1-628	24.6155	16.3663	17.7355	22.404						BmTE_RM1-628	1	1	1	1
BmTE_RM1-629	48.2309	55.4805	23.314	30.9656						BmTE_RM1-629	1	1	1	1
BmTE_RM1-63	7.74727	2.39693	3.78925	1						BmTE_RM1-63	1	1	1	1
BmTE_RM1-630	1	2.39693	3.78925	2.42693						BmTE_RM1-630	1	1	1	1
BmTE_RM1-631	1	3.79387	3.78925	2.42693						BmTE_RM1-631	1	1	1	1
BmTE_RM1-632	4.37364	1	3.78925	2.42693						BmTE_RM1-632	1	1	1	1
BmTE_RM1-633	21.2418	16.3663	31.6818	40.9541						BmTE_RM1-633	1.71498	2.51587	2.30308	3.11479
BmTE_RM1-634	1	1	1	1						BmTE_RM1-634	1	1	1	1
BmTE_RM1-635	27.9891	7.98467	12.157	12.4155						BmTE_RM1-635	1.73145	2.1452	2.8595	1.81041
BmTE_RM1-636	1	5.1908	3.78925	1						BmTE_RM1-636	1	1	1	1
BmTE_RM1-638	17.8682	14.9693	1	8.13466						BmTE_RM1-638	1	1	1	1
BmTE_RM1-639	1	1	1	1						BmTE_RM1-639	1	1	1	1
BmTE_RM1-640	27.9891	21.954	17.7355	39.5272						BmTE_RM1-640	22.5594	21.6487	20.6553	21.4593
BmTE_RM1-641	1	1	1	2.42693						BmTE_RM1-641	1	1	1	1
BmTE_RM1-642	1	7.98467	1	12.4155						BmTE_RM1-642	1	1.36426	1.08947	1.14204
BmTE_RM1-643	24.6155	16.3663	9.36776	12.4155						BmTE_RM1-643	1	1	1	1
BmTE_RM1-644	44.8573	61.0682	31.6818	75.2005						BmTE_RM1-644	13.1858	10.6754	19.1833	21.9152
BmTE_RM1-645	1	2.39693	1	1						BmTE_RM1-645	1	1	1	1
BmTE_RM1-647	1	1	1	1						BmTE_RM1-647	1	1	1	1
BmTE_RM1-648	1	7.98467	1	2.42693						BmTE_RM1-648	1	1	1	1
BmTE_RM1-649	1	1	1	1						BmTE_RM1-649	1	1	1	1
BmTE_RM1-65	41.4836	27.5418	6.5785	15.2693						BmTE_RM1-65	1.53623	2.63713	1.6776	2.0482
BmTE_RM1-650	1	1	1	1						BmTE_RM1-650	1	1	1	1
BmTE_RM1-651	61.7255	75.0375	37.2603	53.7965						BmTE_RM1-651	1	1	1	1
BmTE_RM1-652	21.2418	17.7632	17.7355	16.6963						BmTE_RM1-652	2.22067	1.92019	1.83496	2.30236
BmTE_RM1-653	4.37364	5.1908	1	5.2808						BmTE_RM1-653	2.2001	4.44474	3.33306	2.89951
BmTE_RM1-654	1	1	1	1						BmTE_RM1-654	1	1	1	1
BmTE_RM1-655	14.4945	16.3663	9.36776	13.8424						BmTE_RM1-655	1	1	1	1
BmTE_RM1-656	4.37364	2.39693	3.78925	3.85386						BmTE_RM1-656	1	1	1.13843	1
BmTE_RM1-657	1	1	3.78925	3.85386						BmTE_RM1-657	1	1	1	1
BmTE_RM1-658	1	12.1755	14.9463	10.9885						BmTE_RM1-658	1	1	1.2629	1.27826
BmTE_RM1-659	4.37364	3.79387	1	8.13466						BmTE_RM1-659	1	1	1	1
BmTE_RM1-66	11.1209	12.1755	14.9463	13.8424						BmTE_RM1-66	7.05655	5.59158	5.95054	6.94784
BmTE_RM1-660	1	1	1	1						BmTE_RM1-660	1	1	1	1
BmTE_RM1-661	21.2418	20.5571	6.5785	15.2693						BmTE_RM1-661	3.02106	3.4133	4.45757	4.16054
BmTE_RM1-662	7.74727	13.5724	23.314	30.9656						BmTE_RM1-662	1	1	1	1
BmTE_RM1-663	1	1	1	1						BmTE_RM1-663	1	1	1	1
BmTE_RM1-664	1	2.39693	1	1						BmTE_RM1-664	1	1	1	1
BmTE_RM1-665	1	2.39693	1	3.85386						BmTE_RM1-665	1	1	1	1
BmTE_RM1-666	7.74727	2.39693	1	2.42693						BmTE_RM1-666	1	1	1	1
BmTE_RM1-667	14.4945	6.58774	1	9.56159						BmTE_RM1-667	1.63903	1.12043	1.46587	1.54787
BmTE_RM1-668	4.37364	2.39693	1	1						BmTE_RM1-668	1	1	1	1
BmTE_RM1-669	1	9.38161	9.36776	9.56159						BmTE_RM1-669	1	1	1	1
BmTE_RM1-67	1	1	1	1						BmTE_RM1-67	1	1	1	1
BmTE_RM1-670	1	1	1	1						BmTE_RM1-670	1	1	1	1
BmTE_RM1-671	1	2.39693	1	2.42693						BmTE_RM1-671	1	1	1	1
BmTE_RM1-672	1	1	1	1						BmTE_RM1-672	1	1	1	1
BmTE_RM1-75	38.11	35.9234	42.8388	26.6848						BmTE_RM1-75	2.74275	2.81904	2.95462	5.82723
BmTE_RM1-77	14.4945	2.39693	1	1						BmTE_RM1-77	1	1	1	1
BmTE_RM1-78	34.7364	38.7172	26.1033	35.2464						BmTE_RM1-78	1	1	1	2.27617
BmTE_RM1-79	1	1	1	1						BmTE_RM1-79	1	1	1	1
BmTE_RM1-8	21.2418	31.7326	31.6818	26.6848						BmTE_RM1-8	31.8217	31.7184	52.3351	52.254
BmTE_RM1-80	7.74727	37.3203	37.2603	38.1002						BmTE_RM1-80	1	1	1	1
BmTE_RM1-81	17.8682	13.5724	23.314	8.13466						BmTE_RM1-81	1.99462	2.28534	2.31209	2.31565
BmTE_RM1-82	1	1	1	1						BmTE_RM1-82	1	1	1	1
BmTE_RM1-83	85.3409	118.343	118.149	93.7506						BmTE_RM1-83	6.79265	7.24061	4.50251	5.97413
BmTE_RM1-84	1	1	1	2.42693						BmTE_RM1-84	1	1	1	1
BmTE_RM1-87	31.3627	41.5111	14.9463	33.8194						BmTE_RM1-87	48.5285	76.7674	183.895	163.478
BmTE_RM1-88	1	1	1	1						BmTE_RM1-88	1	1	1	1
BmTE_RM1-89	1	3.79387	3.78925	5.2808						BmTE_RM1-89	1.46668	1.50918	1.39791	1.7244
BmTE_RM1-9	38.11	51.2897	56.785	59.5042						BmTE_RM1-9	5.7027	5.71647	5.65065	6.30099
BmTE_RM1-92	4.37364	17.7632	9.36776	6.70773						BmTE_RM1-92	1	1	1	1
BmTE_RM1-93	1	3.79387	1	3.85386						BmTE_RM1-93	3.90685	3.23041	2.7155	3.77699
BmTE_RM1-94	1	3.79387	1	1						BmTE_RM1-94	5.85403	5.25182	4.78789	6.90828
BmTE_RM1-95	4.37364	3.79387	3.78925	3.85386						BmTE_RM1-95	1.19577	1.33205	1	1.30211
BmTE_RM1-96	4.37364	12.1755	9.36776	2.42693						BmTE_RM1-96	1	1	1	1.12295
BmTE_RM1-97	1	1	1	1						BmTE_RM1-97	2.48757	3.29374	1.78871	2.53044
BmTE_RM1-98	1	1	1	1						BmTE_RM1-98	1	1	1	1
BmTE_RM1-99	14.4945	10.7785	9.36776	5.2808						BmTE_RM1-99	23.682	24.7776	23.9662	29.9264
BmTE_RM2-1	7.74727	5.1908	14.9463	8.13466						BmTE_RM2-1	1	1	1	1
BmTE_RM2-16	11.1209	7.98467	3.78925	6.70773						BmTE_RM2-16	1.5193	1.5138	1.69406	1.60105
BmTE_RM2-21	11.1209	10.7785	23.314	12.4155						BmTE_RM2-21	105.139	113.353	132.281	126.815
BmTE_RM2-34	17.8682	12.1755	1	6.70773						BmTE_RM2-34	66.069	40.4334	54.9992	121.707
BmTE_RM2-52	4.37364	1	1	2.42693						BmTE_RM2-52	1	1	1	1
BmTE_RM3-166	11.1209	17.7632	9.36776	12.4155						BmTE_RM3-166	4.81443	2.18099	3.25112	5.15794
BmTE_RM3-26	11.1209	12.1755	6.5785	6.70773						BmTE_RM3-26	1	1	1.08841	1.04679
BmTE_RM3-304	7.74727	2.39693	1	1						BmTE_RM3-304	1	1	1	1
BmTE_RM3-31	635.244	407.508	349.657	283.533						BmTE_RM3-31	12.1329	14.1073	11.7238	12.5654
BmTE_RM3-323	1	10.7785	1	9.56159						BmTE_RM3-323	1.15935	1.36036	1	1.24591
BmTE_RM3-34	17.8682	10.7785	3.78925	10.9885						BmTE_RM3-34	3.96753	6.4016	6.48762	5.98911
BmTE_RM3-440	1	1	3.78925	5.2808						BmTE_RM3-440	1	1	1	1
BmTE_RM3-61	1	1	1	1						BmTE_RM3-61	1	1	1	1
BmTE_RM3-7	1	5.1908	1	5.2808						BmTE_RM3-7	1	1	1	1
BmTE_RM3-98	1	3.79387	1	2.42693						BmTE_RM3-98	1	1	1	1
BmTE_RM4-1044	4.37364	1	9.36776	1						BmTE_RM4-1044	1	1	1	1
BmTE_RM4-1052	54.9782	37.3203	28.8925	40.9541						BmTE_RM4-1052	1	1	1	1
BmTE_RM4-1060	11.1209	13.5724	6.5785	6.70773						BmTE_RM4-1060	1.2381	1.33653	1.28929	1.36743
BmTE_RM4-1186	1	2.39693	1	2.42693						BmTE_RM4-1186	1	1	1	1
BmTE_RM4-128	38.11	26.1448	42.8388	35.2464						BmTE_RM4-128	9.79993	17.1791	32.995	32.6182
BmTE_RM4-14	1	7.98467	3.78925	1						BmTE_RM4-14	1	1	1	1
BmTE_RM4-1445	1	1	1	1						BmTE_RM4-1445	1	1	1	1
BmTE_RM4-1450	4.37364	2.39693	3.78925	5.2808						BmTE_RM4-1450	1	1	1	1
BmTE_RM4-1524	51.6046	17.7632	6.5785	12.4155						BmTE_RM4-1524	3.45716	2.52366	4.62115	4.66962
BmTE_RM4-1574	1	1	1	1						BmTE_RM4-1574	1	1	1	1
BmTE_RM4-159	24.6155	13.5724	9.36776	3.85386						BmTE_RM4-159	321.247	338.085	386.346	360.987
BmTE_RM4-1609	31.3627	35.9234	14.9463	22.404						BmTE_RM4-1609	1	1	1	1
BmTE_RM4-173	11.1209	13.5724	9.36776	15.2693						BmTE_RM4-173	2.43889	2.31712	2.79825	2.26887
BmTE_RM4-182	1	2.39693	1	1						BmTE_RM4-182	1	1	1	1
BmTE_RM4-2	1	2.39693	3.78925	2.42693						BmTE_RM4-2	1	1	1	1
BmTE_RM4-2058	17.8682	6.58774	9.36776	3.85386						BmTE_RM4-2058	1	1	1	1
BmTE_RM4-206	1	2.39693	3.78925	2.42693						BmTE_RM4-206	1	1	1	1
BmTE_RM4-2176	7.74727	7.98467	3.78925	9.56159						BmTE_RM4-2176	11.9857	14.9956	13.6718	12.5284
BmTE_RM4-2266	1	1	1	1						BmTE_RM4-2266	1	1	1	1
BmTE_RM4-2298	1	1	1	1						BmTE_RM4-2298	1	1	1	1
BmTE_RM4-292	1	2.39693	1	1						BmTE_RM4-292	1	1	1	1
BmTE_RM4-315	1	9.38161	6.5785	3.85386						BmTE_RM4-315	2.34942	2.08692	2.41948	2.36929
BmTE_RM4-328	1	1	1	1						BmTE_RM4-328	1	1	1	1
BmTE_RM4-3350	1	2.39693	3.78925	1						BmTE_RM4-3350	1	1	1	1
BmTE_RM4-337	4.37364	9.38161	3.78925	12.4155						BmTE_RM4-337	1	1	1	1
BmTE_RM4-348	1	1	1	1						BmTE_RM4-348	1	1	1	1
BmTE_RM4-37	7.74727	3.79387	6.5785	6.70773						BmTE_RM4-37	1.2179	1.61599	1.58247	1.6165
BmTE_RM4-409	7.74727	5.1908	1	15.2693						BmTE_RM4-409	1.28816	1	1	1.29647
BmTE_RM4-41	4.37364	6.58774	3.78925	5.2808						BmTE_RM4-41	2.66548	2.462	2.89581	2.39783
BmTE_RM4-4279	4.37364	3.79387	1	3.85386						BmTE_RM4-4279	1	1	1	1
BmTE_RM4-437	1	5.1908	1	2.42693						BmTE_RM4-437	1	1	1	1
BmTE_RM4-465	4.37364	2.39693	1	3.85386						BmTE_RM4-465	1	1	1	1
BmTE_RM4-521	7.74727	12.1755	14.9463	23.8309						BmTE_RM4-521	1	1.21194	1	1.57851
BmTE_RM4-638	4.37364	13.5724	9.36776	13.8424						BmTE_RM4-638	1	1	1	1
BmTE_RM4-642	11.1209	19.1602	37.2603	25.2579						BmTE_RM4-642	1.69659	1.87059	1.42765	1.9807
BmTE_RM4-649	1	2.39693	6.5785	1						BmTE_RM4-649	1	1	1	1
BmTE_RM4-651	11.1209	2.39693	12.157	13.8424						BmTE_RM4-651	9.7965	13.807	11.832	13.5434
BmTE_RM4-674	4.37364	5.1908	6.5785	2.42693						BmTE_RM4-674	1.37866	1.42817	1.89387	1.27826
BmTE_RM4-707	21.2418	17.7632	23.314	10.9885						BmTE_RM4-707	1	1	1	1
BmTE_RM4-751	1	3.79387	3.78925	2.42693						BmTE_RM4-751	1	1	1	1
BmTE_RM4-838	11.1209	6.58774	3.78925	6.70773						BmTE_RM4-838	1	1	1	1
BmTE_RM4-872	1	1	1	1						BmTE_RM4-872	1	1	1	1
BmTE_RM4-876	4.37364	13.5724	3.78925	18.1232						BmTE_RM4-876	1.54909	1.76416	1.61584	2.39055
BmTE_RM4-897	4.37364	1	1	2.42693						BmTE_RM4-897	1	1	1	1
BmTE_RM4-915	1	1	1	1						BmTE_RM4-915	1	1	1	1
BmTE_RM4-980	1	1	3.78925	1						BmTE_RM4-980	1	1	1	1
BmTE_RM4-985	1	2.39693	1	2.42693						BmTE_RM4-985	1	1	1	1
BmTE_RM4-996	4.37364	5.1908	3.78925	9.56159						BmTE_RM4-996	1.12979	1.12579	1.03604	1.05723
BmTE_RM5-10	7.74727	2.39693	1	6.70773						BmTE_RM5-10	1	1	1	1
BmTE_RM5-1005	1	1	1	1						BmTE_RM5-1005	1	1	1	1
BmTE_RM5-1007	4.37364	10.7785	9.36776	10.9885						BmTE_RM5-1007	1	1	1	1
BmTE_RM5-1020	48.2309	69.4498	98.6238	100.885						BmTE_RM5-1020	5.87044	6.22106	8.18703	9.10406
BmTE_RM5-1023	68.4727	41.5111	37.2603	20.9771						BmTE_RM5-1023	5.65218	4.21632	5.4606	5.53912
BmTE_RM5-1024	41.4836	33.1295	48.4173	70.9197						BmTE_RM5-1024	2.29832	2.49163	3.90193	4.37861
BmTE_RM5-1030	1	1	1	1						BmTE_RM5-1030	1	1	1	1
BmTE_RM5-1035	1	1	1	1						BmTE_RM5-1035	1	1	1	1
BmTE_RM5-104	4.37364	3.79387	23.314	22.404						BmTE_RM5-104	1	1	1	1
BmTE_RM5-1040	4.37364	1	1	1						BmTE_RM5-1040	1	1	1	1
BmTE_RM5-1047	85.3409	109.961	62.3636	106.593						BmTE_RM5-1047	2.74169	2.72324	2.78555	3.12785
BmTE_RM5-1057	1	1	3.78925	1						BmTE_RM5-1057	1	1	1	1
BmTE_RM5-1065	7.74727	14.9693	20.5248	12.4155						BmTE_RM5-1065	1.50044	1.60846	1.86826	2.01311
BmTE_RM5-1094	1	1	3.78925	1						BmTE_RM5-1094	1	1	1	1
BmTE_RM5-1100	4.37364	1	1	1						BmTE_RM5-1100	1	1	1	1
BmTE_RM5-1103	71.8464	45.7019	62.3636	50.9426						BmTE_RM5-1103	181.616	193.417	443.727	443.231
BmTE_RM5-1106	21.2418	17.7632	20.5248	10.9885						BmTE_RM5-1106	5.66695	5.032	7.01455	8.33702
BmTE_RM5-111	1	1	1	1						BmTE_RM5-111	1	1	1	1
BmTE_RM5-1110	17.8682	9.38161	14.9463	13.8424						BmTE_RM5-1110	1.31722	1.07174	1.21584	1.09791
BmTE_RM5-1121	1	1	3.78925	1						BmTE_RM5-1121	1	1	1	1
BmTE_RM5-1125	4.37364	2.39693	1	1						BmTE_RM5-1125	1	1	1	1
BmTE_RM5-1135	4.37364	5.1908	1	5.2808						BmTE_RM5-1135	1	1	1	1
BmTE_RM5-1137	1	1	1	1						BmTE_RM5-1137	1	1	1	1
BmTE_RM5-114	1	1	1	1						BmTE_RM5-114	1	1	1	1
BmTE_RM5-117	1	5.1908	1	8.13466						BmTE_RM5-117	1.08937	1.50529	1.6081	1.18389
BmTE_RM5-1188	1	5.1908	1	5.2808						BmTE_RM5-1188	1	1	1	1
BmTE_RM5-1192	4.37364	1	1	3.85386						BmTE_RM5-1192	1	1	1	1
BmTE_RM5-1214	81.9673	77.8314	51.2065	46.6618						BmTE_RM5-1214	1.14895	1.04211	1.25338	1.07662
BmTE_RM5-1223	1	1	1	1						BmTE_RM5-1223	1	1	1	1
BmTE_RM5-1225	7.74727	2.39693	1	3.85386						BmTE_RM5-1225	1	1	1	1
BmTE_RM5-1234	7.74727	9.38161	14.9463	18.1232						BmTE_RM5-1234	1	1	1	1
BmTE_RM5-1240	1	1	1	1						BmTE_RM5-1240	1	1	1	1
BmTE_RM5-1247	1	12.1755	3.78925	8.13466						BmTE_RM5-1247	1.32394	1.2997	1.20038	1.39387
BmTE_RM5-1269	1	5.1908	6.5785	3.85386						BmTE_RM5-1269	2.24702	2.7024	2.92907	3.37034
BmTE_RM5-1286	1	5.1908	3.78925	1						BmTE_RM5-1286	1	1	1	1
BmTE_RM5-132	176.429	135.106	73.5206	108.02						BmTE_RM5-132	16.2246	17.3222	19.1234	20.5773
BmTE_RM5-1323	1	1	1	1						BmTE_RM5-1323	1	1	1	1
BmTE_RM5-1334	1	3.79387	1	1						BmTE_RM5-1334	1	1	1	1
BmTE_RM5-1338	115.704	137.9	93.0453	109.447						BmTE_RM5-1338	2.6639	2.6499	4.55818	5.58248
BmTE_RM5-136	1	1	1	1						BmTE_RM5-136	1	1	1	1
BmTE_RM5-137	1	1	1	1						BmTE_RM5-137	1	1	1	1
BmTE_RM5-1395	1	1	3.78925	1						BmTE_RM5-1395	1.20702	1.46817	1.14204	1.2631
BmTE_RM5-1398	1	2.39693	3.78925	12.4155						BmTE_RM5-1398	1	1	1	1
BmTE_RM5-1407	1	3.79387	3.78925	1						BmTE_RM5-1407	1	1	1	1
BmTE_RM5-1411	1	2.39693	1	1						BmTE_RM5-1411	1	1	1	1
BmTE_RM5-144	1	1	1	1						BmTE_RM5-144	1	1	1	1
BmTE_RM5-1442	17.8682	3.79387	6.5785	10.9885						BmTE_RM5-1442	1	1	1.05509	1
BmTE_RM5-1492	21.2418	14.9693	9.36776	9.56159						BmTE_RM5-1492	1	1	1	1
BmTE_RM5-1504	1	1	1	2.42693						BmTE_RM5-1504	1	1	1	1
BmTE_RM5-1507	1	2.39693	1	1						BmTE_RM5-1507	1	1	1	1
BmTE_RM5-1510	31.3627	6.58774	3.78925	5.2808						BmTE_RM5-1510	1	1	1	1
BmTE_RM5-1538	24.6155	35.9234	23.314	19.5501						BmTE_RM5-1538	9.69986	13.7308	12.0183	11.4774
BmTE_RM5-1551	1	2.39693	6.5785	8.13466						BmTE_RM5-1551	1	1	1	1
BmTE_RM5-1553	1	1	1	1						BmTE_RM5-1553	1	1	1	1
BmTE_RM5-156	44.8573	35.9234	42.8388	29.5386						BmTE_RM5-156	1	1	1	1
BmTE_RM5-1583	4.37364	1	3.78925	2.42693						BmTE_RM5-1583	1	1	1	1
BmTE_RM5-1585	14.4945	12.1755	3.78925	6.70773						BmTE_RM5-1585	1	1	1	1
BmTE_RM5-1646	7.74727	5.1908	3.78925	8.13466						BmTE_RM5-1646	1	1	1	1
BmTE_RM5-1655	4.37364	1	1	1						BmTE_RM5-1655	1	1	1	1
BmTE_RM5-168	7.74727	3.79387	9.36776	6.70773						BmTE_RM5-168	1	1	1	1
BmTE_RM5-1689	7.74727	6.58774	1	3.85386						BmTE_RM5-1689	1	1	1	1
BmTE_RM5-1721	1	21.954	26.1033	20.9771						BmTE_RM5-1721	13.9888	15.6529	16.6344	19.3899
BmTE_RM5-173	4.37364	21.954	17.7355	28.1117						BmTE_RM5-173	1.67143	1.43866	1.53662	1.56029
BmTE_RM5-174	1	1	3.78925	1						BmTE_RM5-174	1	1	1	1
BmTE_RM5-1743	1	1	1	1						BmTE_RM5-1743	1	1	1	1
BmTE_RM5-1755	1	5.1908	6.5785	6.70773						BmTE_RM5-1755	1	1	1	1
BmTE_RM5-1758	58.3518	27.5418	65.1528	58.0773						BmTE_RM5-1758	5.35072	2.36893	5.96449	6.91622
BmTE_RM5-177	68.4727	48.4958	62.3636	45.2349						BmTE_RM5-177	8.75961	10.0834	10.2039	11.4098
BmTE_RM5-1819	11.1209	10.7785	14.9463	13.8424						BmTE_RM5-1819	1	1	1	1.13072
BmTE_RM5-1845	7.74727	2.39693	1	1						BmTE_RM5-1845	1	1	1	1
BmTE_RM5-1866	7.74727	5.1908	1	1						BmTE_RM5-1866	1	1	1	1
BmTE_RM5-1868	21.2418	28.9387	31.6818	18.1232						BmTE_RM5-1868	3.57357	3.74218	3.79022	3.69865
BmTE_RM5-187	1	3.79387	1	2.42693						BmTE_RM5-187	1	1	1	1
BmTE_RM5-1897	1	1	3.78925	1						BmTE_RM5-1897	1	1	1.1909	1
BmTE_RM5-1920	7.74727	13.5724	9.36776	12.4155						BmTE_RM5-1920	1	1	1	1
BmTE_RM5-1924	7.74727	12.1755	12.157	12.4155						BmTE_RM5-1924	2.08494	2.42467	1.8845	2.47627
BmTE_RM5-193	31.3627	23.351	12.157	10.9885						BmTE_RM5-193	1	1	1	1
BmTE_RM5-195	1	1	1	1						BmTE_RM5-195	1	1	1	1
BmTE_RM5-1965	1	2.39693	1	2.42693						BmTE_RM5-1965	1	1	1	1
BmTE_RM5-1966	1	1	1	1						BmTE_RM5-1966	1	1	1	1
BmTE_RM5-1986	1	5.1908	3.78925	3.85386						BmTE_RM5-1986	1	1	1	1
BmTE_RM5-199	1	1	1	3.85386						BmTE_RM5-199	2.87095	2.35398	2.52764	2.00093
BmTE_RM5-1994	17.8682	14.9693	12.157	12.4155						BmTE_RM5-1994	1.12358	1.34935	1.36037	1.69928
BmTE_RM5-1995	1	2.39693	1	1						BmTE_RM5-1995	1	1	1	1
BmTE_RM5-2013	1	1	1	1						BmTE_RM5-2013	1	1	1	1
BmTE_RM5-2018	1	1	1	1						BmTE_RM5-2018	1	1	1	1
BmTE_RM5-2028	4.37364	6.58774	6.5785	9.56159						BmTE_RM5-2028	1.52648	1.5263	1.47467	1.4396
BmTE_RM5-203	1	2.39693	3.78925	2.42693						BmTE_RM5-203	1	1	1	1
BmTE_RM5-2039	1	2.39693	3.78925	1						BmTE_RM5-2039	1	1.10861	1.37347	1.29647
BmTE_RM5-2070	44.8573	26.1448	12.157	10.9885						BmTE_RM5-2070	2.15201	1.91951	3.37132	2.25493
BmTE_RM5-2126	11.1209	9.38161	6.5785	19.5501						BmTE_RM5-2126	1.06929	1.07835	1.06735	1.14257
BmTE_RM5-213	189.924	227.303	291.082	273.544						BmTE_RM5-213	8.09205	8.05446	9.4604	10.6765
BmTE_RM5-2158	1	1	1	1						BmTE_RM5-2158	1	1	1	1
BmTE_RM5-2166	1	2.39693	1	1						BmTE_RM5-2166	1	1.33205	1	1
BmTE_RM5-2276	24.6155	16.3663	14.9463	6.70773						BmTE_RM5-2276	1	1	1	1
BmTE_RM5-2280	61.7255	94.5946	70.7313	78.0544						BmTE_RM5-2280	5.8326	6.67438	7.80854	7.67794
BmTE_RM5-2284	24.6155	13.5724	14.9463	13.8424						BmTE_RM5-2284	2.17401	2.81661	2.56161	2.84355
BmTE_RM5-230	1	2.39693	3.78925	1						BmTE_RM5-230	1	1	1	1
BmTE_RM5-2334	1	5.1908	1	1						BmTE_RM5-2334	1	1	1	1
BmTE_RM5-2343	14.4945	6.58774	6.5785	3.85386						BmTE_RM5-2343	1.05673	1	1	1.08755
BmTE_RM5-2346	14.4945	12.1755	1	18.1232						BmTE_RM5-2346	1	1	1	1
BmTE_RM5-2347	1	1	1	2.42693						BmTE_RM5-2347	1	1	1	1
BmTE_RM5-2376	1	1	6.5785	5.2808						BmTE_RM5-2376	1	1	1	1
BmTE_RM5-240	1	2.39693	6.5785	6.70773						BmTE_RM5-240	1.22096	1.13628	1.37097	1.10333
BmTE_RM5-242	1	6.58774	1	2.42693						BmTE_RM5-242	1	1	1	1
BmTE_RM5-243	1	1	1	2.42693						BmTE_RM5-243	1	1	1	1
BmTE_RM5-2455	17.8682	16.3663	53.9958	16.6963						BmTE_RM5-2455	1	1	1.06418	1.03396
BmTE_RM5-2476	4.37364	6.58774	1	6.70773						BmTE_RM5-2476	1	1	1	1
BmTE_RM5-248	1	2.39693	1	1						BmTE_RM5-248	1	1	1	1
BmTE_RM5-257	11.1209	2.39693	9.36776	5.2808						BmTE_RM5-257	1	1	1	1
BmTE_RM5-2579	21.2418	20.5571	17.7355	18.1232						BmTE_RM5-2579	1.78936	1.85614	2.14309	2.14358
BmTE_RM5-2584	146.066	146.281	246.454	237.871						BmTE_RM5-2584	16.636	16.342	20.1886	21.8255
BmTE_RM5-259	95.4618	130.915	123.727	115.155						BmTE_RM5-259	14.6533	15.6488	16.9867	15.3341
BmTE_RM5-2613	1	1	6.5785	2.42693						BmTE_RM5-2613	1	1	1	1
BmTE_RM5-262	1	1	1	1						BmTE_RM5-262	1	1	1	1
BmTE_RM5-2680	4.37364	10.7785	1	8.13466						BmTE_RM5-2680	1	1	1	1
BmTE_RM5-2697	11.1209	12.1755	20.5248	9.56159						BmTE_RM5-2697	1.03981	1.09902	1.11608	1.19657
BmTE_RM5-2699	17.8682	10.7785	17.7355	16.6963						BmTE_RM5-2699	1.02783	1.3776	1.02705	1.14315
BmTE_RM5-270	1	3.79387	1	2.42693						BmTE_RM5-270	1	1	1	1
BmTE_RM5-2727	1	1	1	1						BmTE_RM5-2727	1	1	1	1
BmTE_RM5-2739	11.1209	14.9693	6.5785	6.70773						BmTE_RM5-2739	1	1	1	1
BmTE_RM5-275	31.3627	13.5724	17.7355	12.4155						BmTE_RM5-275	1.32738	1.80768	1.6943	2.43912
BmTE_RM5-277	4.37364	1	3.78925	2.42693						BmTE_RM5-277	1.37261	1	2.26765	1.28751
BmTE_RM5-279	85.3409	58.2743	76.3098	78.0544						BmTE_RM5-279	2.68538	2.71857	3.99855	3.63187
BmTE_RM5-2794	1	1	1	1						BmTE_RM5-2794	1	1	1	1
BmTE_RM5-281	58.3518	44.305	23.314	38.1002						BmTE_RM5-281	5.93084	5.72864	4.51884	5.94449
BmTE_RM5-2840	1	1	1	1						BmTE_RM5-2840	1	1	1	1
BmTE_RM5-285	331.616	348.837	371.971	497.573						BmTE_RM5-285	56.9124	60.8861	82.9847	83.6838
BmTE_RM5-287	1	1	1	1						BmTE_RM5-287	1	1	1	1
BmTE_RM5-29	14.4945	16.3663	12.157	10.9885						BmTE_RM5-29	3.66866	4.85324	3.23484	4.71707
BmTE_RM5-2906	1	1	1	1						BmTE_RM5-2906	1	1	1	1
BmTE_RM5-2917	1	2.39693	1	2.42693						BmTE_RM5-2917	1	1	1	1
BmTE_RM5-2965	24.6155	14.9693	1	25.2579						BmTE_RM5-2965	1	1	1	1
BmTE_RM5-3	1	1	1	2.42693						BmTE_RM5-3	1	1	1	1
BmTE_RM5-3005	17.8682	6.58774	12.157	6.70773						BmTE_RM5-3005	1.96493	1.62109	1.92351	1.87056
BmTE_RM5-3078	1	1	1	2.42693						BmTE_RM5-3078	1	1	1	1
BmTE_RM5-3086	7.74727	1	1	3.85386						BmTE_RM5-3086	1	1	1	1
BmTE_RM5-3125	1	7.98467	1	5.2808						BmTE_RM5-3125	1	1	1.06277	1
BmTE_RM5-3163	88.7146	136.503	59.5743	73.7736						BmTE_RM5-3163	3.5766	2.94233	3.92195	3.38576
BmTE_RM5-3172	7.74727	7.98467	6.5785	8.13466						BmTE_RM5-3172	1	1	1.1394	1.14754
BmTE_RM5-318	4.37364	2.39693	1	3.85386						BmTE_RM5-318	1	1	1	1
BmTE_RM5-3197	27.9891	30.3356	34.471	29.5386						BmTE_RM5-3197	1	1	1.07724	1
BmTE_RM5-3226	1	2.39693	1	1						BmTE_RM5-3226	1	1	1	1
BmTE_RM5-3276	1	2.39693	3.78925	1						BmTE_RM5-3276	1	1	1	1
BmTE_RM5-3344	4.37364	6.58774	3.78925	5.2808						BmTE_RM5-3344	23.7454	23.9179	33.2703	29.3342
BmTE_RM5-337	11.1209	20.5571	9.36776	18.1232						BmTE_RM5-337	1.11063	1.19657	1.20738	1.17885
BmTE_RM5-338	7.74727	19.1602	17.7355	6.70773						BmTE_RM5-338	3.01603	3.81601	3.53599	2.83011
BmTE_RM5-339	17.8682	35.9234	23.314	25.2579						BmTE_RM5-339	1.45727	1.8864	1.88897	1.20162
BmTE_RM5-3431	1	5.1908	1	2.42693						BmTE_RM5-3431	1	1	1	1
BmTE_RM5-3435	1	1	1	1						BmTE_RM5-3435	1	1	1	1
BmTE_RM5-3437	1	7.98467	6.5785	3.85386						BmTE_RM5-3437	1.04111	1.04649	1	1.0423
BmTE_RM5-345	24.6155	31.7326	12.157	39.5272						BmTE_RM5-345	9.17973	11.3904	11.3259	10.1258
BmTE_RM5-346	4.37364	3.79387	3.78925	5.2808						BmTE_RM5-346	1	1.15292	1	1
BmTE_RM5-3469	1	3.79387	1	1						BmTE_RM5-3469	1	1	1	1
BmTE_RM5-3481	1	1	1	1						BmTE_RM5-3481	1	1	1	1
BmTE_RM5-3532	1	2.39693	1	1						BmTE_RM5-3532	1	1	1	1
BmTE_RM5-356	1	1	1	2.42693						BmTE_RM5-356	1	1	1	1
BmTE_RM5-3568	4.37364	6.58774	1	2.42693						BmTE_RM5-3568	1	1	1	1
BmTE_RM5-3603	7.74727	10.7785	3.78925	5.2808						BmTE_RM5-3603	2.2103	1.87776	2.24135	2.17647
BmTE_RM5-361	1	1	1	1						BmTE_RM5-361	1	1	1	1
BmTE_RM5-362	17.8682	3.79387	6.5785	5.2808						BmTE_RM5-362	1	1	1	1
BmTE_RM5-364	11.1209	12.1755	6.5785	15.2693						BmTE_RM5-364	1.73705	1.8612	2.45675	2.51658
BmTE_RM5-367	1	1	1	1						BmTE_RM5-367	1	1	1	1
BmTE_RM5-3672	11.1209	13.5724	3.78925	8.13466						BmTE_RM5-3672	1.35305	1	1.45757	1.4843
BmTE_RM5-369	34.7364	27.5418	23.314	12.4155						BmTE_RM5-369	1.94872	1.73143	1.50301	1.97606
BmTE_RM5-3694	1	6.58774	1	5.2808						BmTE_RM5-3694	1	1	1	1
BmTE_RM5-3706	1	1	1	1						BmTE_RM5-3706	1	1	1	1
BmTE_RM5-382	1	1	1	1						BmTE_RM5-382	1	1	1	1
BmTE_RM5-3836	24.6155	7.98467	3.78925	12.4155						BmTE_RM5-3836	1.45492	1.17147	1.04913	1.052
BmTE_RM5-391	4.37364	3.79387	1	2.42693						BmTE_RM5-391	1	1	1	1
BmTE_RM5-407	17.8682	23.351	42.8388	35.2464						BmTE_RM5-407	3.03727	2.28473	2.5233	3.25721
BmTE_RM5-4075	14.4945	5.1908	9.36776	5.2808						BmTE_RM5-4075	1	1	1.05371	1
BmTE_RM5-410	1	6.58774	3.78925	5.2808						BmTE_RM5-410	1	1	1	1
BmTE_RM5-4145	4.37364	2.39693	3.78925	6.70773						BmTE_RM5-4145	1	1	1	1
BmTE_RM5-419	1	2.39693	1	1						BmTE_RM5-419	1	1	1	1
BmTE_RM5-432	1	3.79387	1	2.42693						BmTE_RM5-432	1	1	1	1
BmTE_RM5-4325	7.74727	5.1908	9.36776	2.42693						BmTE_RM5-4325	1.19231	1.36242	1.18693	1.19785
BmTE_RM5-439	1	3.79387	1	1						BmTE_RM5-439	1	1	1	1
BmTE_RM5-4417	1	1	3.78925	1						BmTE_RM5-4417	1	1	1	1
BmTE_RM5-443	1	3.79387	3.78925	6.70773						BmTE_RM5-443	1	1	1	1
BmTE_RM5-4583	4.37364	7.98467	6.5785	2.42693						BmTE_RM5-4583	1	1	1	1
BmTE_RM5-4634	7.74727	24.7479	23.314	30.9656						BmTE_RM5-4634	1.70881	1.18216	1.59503	1.69609
BmTE_RM5-464	14.4945	24.7479	3.78925	9.56159						BmTE_RM5-464	1.0419	1.02843	1.01629	1.06036
BmTE_RM5-4765	1	2.39693	1	1						BmTE_RM5-4765	1.12383	1	1	1
BmTE_RM5-482	54.9782	49.8927	31.6818	30.9656						BmTE_RM5-482	1	1	1	1.05551
BmTE_RM5-4827	264.144	301.341	252.033	337.756						BmTE_RM5-4827	11.5	12.0476	31.2778	38.1665
BmTE_RM5-487	11.1209	14.9693	12.157	13.8424						BmTE_RM5-487	1	1	1	1
BmTE_RM5-493	1	5.1908	1	1						BmTE_RM5-493	1.68519	1.77478	1.28544	2.10775
BmTE_RM5-50	14.4945	7.98467	3.78925	8.13466						BmTE_RM5-50	1.07121	1.08052	1.03461	1
BmTE_RM5-500	1	1	1	1						BmTE_RM5-500	1	1	1	1
BmTE_RM5-501	1	3.79387	3.78925	1						BmTE_RM5-501	1.62754	1.56768	1.77265	2.46342
BmTE_RM5-502	125.825	82.0222	157.198	186.501						BmTE_RM5-502	3.2343	4.15805	4.36629	5.13763
BmTE_RM5-516	51.6046	75.0375	45.628	63.785						BmTE_RM5-516	1.76539	1.60512	1.6351	1.88988
BmTE_RM5-534	11.1209	12.1755	3.78925	19.5501						BmTE_RM5-534	6.46735	6.1279	6.5616	5.55661
BmTE_RM5-538	4.37364	1	1	2.42693						BmTE_RM5-538	1	1	1	1
BmTE_RM5-546	4.37364	5.1908	12.157	3.85386						BmTE_RM5-546	1	1	1	1
BmTE_RM5-551	1	1	1	1						BmTE_RM5-551	1	1	1	1
BmTE_RM5-554	1	6.58774	1	5.2808						BmTE_RM5-554	1	1	1	1
BmTE_RM5-555	24.6155	6.58774	6.5785	15.2693						BmTE_RM5-555	1.78337	1.60234	1.88329	1.74147
BmTE_RM5-557	1	1	3.78925	2.42693						BmTE_RM5-557	1	1	1	1
BmTE_RM5-558	7.74727	5.1908	3.78925	10.9885						BmTE_RM5-558	1.08873	1	1.08625	1.18257
BmTE_RM5-57	4.37364	5.1908	1	6.70773						BmTE_RM5-57	1	1	1	1
BmTE_RM5-571	87810	60211.7	128937	91103.5						BmTE_RM5-571	28265.9	26054.7	25101.6	23859.4
BmTE_RM5-584	1	2.39693	1	2.42693						BmTE_RM5-584	1	1	1	1
BmTE_RM5-603	21.2418	27.5418	17.7355	22.404						BmTE_RM5-603	1	1	1	1
BmTE_RM5-605	7.74727	12.1755	3.78925	6.70773						BmTE_RM5-605	1	1	1	1
BmTE_RM5-61	1	2.39693	3.78925	1						BmTE_RM5-61	1	1	1	1
BmTE_RM5-610	4.37364	5.1908	1	5.2808						BmTE_RM5-610	1	1	1	1
BmTE_RM5-629	1	1	1	1						BmTE_RM5-629	1	1	1	1
BmTE_RM5-635	7.74727	7.98467	3.78925	5.2808						BmTE_RM5-635	1.34618	1.79594	1.57205	1.54611
BmTE_RM5-645	1	1	1	1						BmTE_RM5-645	1	1	1	1
BmTE_RM5-647	1	1	1	1						BmTE_RM5-647	1	1	1	1
BmTE_RM5-65	1	6.58774	3.78925	1						BmTE_RM5-65	1	1	1	1
BmTE_RM5-656	1	7.98467	20.5248	9.56159						BmTE_RM5-656	1.01116	1.01262	1	1.01148
BmTE_RM5-657	7.74727	9.38161	14.9463	10.9885						BmTE_RM5-657	2.67505	1.98211	2.44728	2.08505
BmTE_RM5-6604	4.37364	2.39693	12.157	12.4155						BmTE_RM5-6604	1	1	1	1
BmTE_RM5-662	7.74727	6.58774	17.7355	10.9885						BmTE_RM5-662	1.30663	1.38525	1.29805	1.17526
BmTE_RM5-663	7.74727	9.38161	9.36776	13.8424						BmTE_RM5-663	1.12794	1	1	1
BmTE_RM5-675	7.74727	12.1755	1	8.13466						BmTE_RM5-675	1.13858	1.31339	1.06735	1.21385
BmTE_RM5-68	27.9891	14.9693	34.471	70.9197						BmTE_RM5-68	2.30296	2.47333	2.44889	2.74802
BmTE_RM5-686	14.4945	10.7785	9.36776	6.70773						BmTE_RM5-686	1.08565	1.19369	1.08325	1
BmTE_RM5-6906	38.11	27.5418	53.9958	42.381						BmTE_RM5-6906	1.09914	2.23316	1.77095	2.93799
BmTE_RM5-691	1	3.79387	3.78925	1						BmTE_RM5-691	1.28201	1.53148	1	1.19343
BmTE_RM5-70	4.37364	1	3.78925	1						BmTE_RM5-70	1	1	1	1
BmTE_RM5-703	7.74727	14.9693	6.5785	9.56159						BmTE_RM5-703	1.16143	1.27381	1	1.24912
BmTE_RM5-714	1	2.39693	1	1						BmTE_RM5-714	1	1	1	1
BmTE_RM5-728	11.1209	3.79387	12.157	5.2808						BmTE_RM5-728	1	1	1	1
BmTE_RM5-73	1	2.39693	1	2.42693						BmTE_RM5-73	1	1	1	1
BmTE_RM5-739	1	1	1	1						BmTE_RM5-739	1	1	1	1
BmTE_RM5-755	1	1	1	3.85386						BmTE_RM5-755	1	1	1	1
BmTE_RM5-76	1	7.98467	1	2.42693						BmTE_RM5-76	1	1	1	1
BmTE_RM5-760	4.37364	7.98467	17.7355	3.85386						BmTE_RM5-760	1.06191	1	1	1
BmTE_RM5-763	11.1209	5.1908	3.78925	13.8424						BmTE_RM5-763	2.30565	1.83282	2.36675	2.72214
BmTE_RM5-78	11.1209	2.39693	1	3.85386						BmTE_RM5-78	1.91358	1.96847	1.66602	1.64619
BmTE_RM5-786	1	3.79387	1	3.85386						BmTE_RM5-786	1	1	1	1
BmTE_RM5-829	1	2.39693	1	1						BmTE_RM5-829	1	1	1.30898	1
BmTE_RM5-83	1	2.39693	1	1						BmTE_RM5-83	1	1	1	1
BmTE_RM5-88	1	1	1	1						BmTE_RM5-88	1	1	1	1
BmTE_RM5-891	1	3.79387	1	2.42693						BmTE_RM5-891	1	1	1	1
BmTE_RM5-902	17.8682	12.1755	6.5785	5.2808						BmTE_RM5-902	1	1	1	1
BmTE_RM5-906	44.8573	49.8927	40.0495	78.0544						BmTE_RM5-906	122.045	140.46	163.568	131.927
BmTE_RM5-908	1	1	1	1						BmTE_RM5-908	1	1	1	1
BmTE_RM5-909	7.74727	3.79387	6.5785	6.70773						BmTE_RM5-909	1	1	1	1
BmTE_RM5-91	17.8682	13.5724	26.1033	28.1117						BmTE_RM5-91	1	1	1	1.1911
BmTE_RM5-916	4.37364	10.7785	6.5785	8.13466						BmTE_RM5-916	1.61667	1.23243	1.69932	2.90331
BmTE_RM5-921	1	2.39693	1	6.70773						BmTE_RM5-921	1	1	1	1
BmTE_RM5-925	1	1	1	1						BmTE_RM5-925	1	1	1	1
BmTE_RM5-930	4.37364	5.1908	3.78925	2.42693						BmTE_RM5-930	1	1	1	1
BmTE_RM5-945	1	1	1	1						BmTE_RM5-945	1	1	1	1
BmTE_RM5-949	1	6.58774	1	2.42693						BmTE_RM5-949	1	1	1	1
BmTE_RM5-954	24.6155	49.8927	26.1033	33.8194						BmTE_RM5-954	2.38049	2.75909	2.771	2.87447
BmTE_RM5-973	1	1	1	1						BmTE_RM5-973	1	1	1	1
BmTE_RM5-98	1	1	1	1						BmTE_RM5-98	1	1	1	1
BmTE_RM5-993	1	1	1	1						BmTE_RM5-993	1	1	1	1
BmTE_RM5-994	24.6155	14.9693	28.8925	19.5501						BmTE_RM5-994	1.70569	1.85935	1.94978	2.95469
BmTE_RM6-1007	1	2.39693	1	3.85386						BmTE_RM6-1007	1	1	1	1
BmTE_RM6-1022	1	1	1	1						BmTE_RM6-1022	1	1	1	1
BmTE_RM6-10222	7.74727	13.5724	1	3.85386						BmTE_RM6-10222	1	1	1	1
BmTE_RM6-10227	27.9891	24.7479	6.5785	18.1232						BmTE_RM6-10227	1.16457	1.1728	1.17139	1.29025
BmTE_RM6-1027	11.1209	10.7785	9.36776	5.2808						BmTE_RM6-1027	1	1.05439	1	1
BmTE_RM6-1031	1	1	1	1						BmTE_RM6-1031	1	1	1	1
BmTE_RM6-1034	1	1	1	1						BmTE_RM6-1034	1	1.43763	1	1
BmTE_RM6-1035	1	2.39693	1	1						BmTE_RM6-1035	1	1	1	1
BmTE_RM6-10350	1	1	1	1						BmTE_RM6-10350	1	1	1	1
BmTE_RM6-1039	1	2.39693	1	2.42693						BmTE_RM6-1039	1	1	1	1
BmTE_RM6-1045	24.6155	20.5571	45.628	25.2579						BmTE_RM6-1045	1.08522	1.05782	1.0497	1.10521
BmTE_RM6-1046	1	1	1	2.42693						BmTE_RM6-1046	1	1	1	1
BmTE_RM6-10482	1	2.39693	1	2.42693						BmTE_RM6-10482	1	1	1.08419	1
BmTE_RM6-105	38.11	19.1602	1	6.70773						BmTE_RM6-105	4.55656	3.95803	5.84276	7.19921
BmTE_RM6-10574	1	1	1	1						BmTE_RM6-10574	1	1	1	1
BmTE_RM6-106	1	1	1	1						BmTE_RM6-106	1	1	1	1
BmTE_RM6-1062	4.37364	6.58774	6.5785	6.70773						BmTE_RM6-1062	1	1	1	1
BmTE_RM6-1068	1	3.79387	1	6.70773						BmTE_RM6-1068	1	1	1	1
BmTE_RM6-108	1	1	3.78925	2.42693						BmTE_RM6-108	1	1	1	1
BmTE_RM6-10853	4.37364	3.79387	14.9463	16.6963						BmTE_RM6-10853	4.54995	5.01412	4.84196	5.29233
BmTE_RM6-1087	1	2.39693	6.5785	3.85386						BmTE_RM6-1087	1	1	1	1
BmTE_RM6-1088	4.37364	6.58774	1	2.42693						BmTE_RM6-1088	1	1	1	1
BmTE_RM6-1089	1	2.39693	1	1						BmTE_RM6-1089	1.09177	1.20753	1.0892	1
BmTE_RM6-1090	11.1209	10.7785	9.36776	3.85386						BmTE_RM6-1090	1	1	1	1
BmTE_RM6-1096	7.74727	7.98467	6.5785	16.6963						BmTE_RM6-1096	1.9168	2.11851	2.31328	3.01054
BmTE_RM6-1102	1	2.39693	1	2.42693						BmTE_RM6-1102	1	1	1	1
BmTE_RM6-1107	1	1	1	1						BmTE_RM6-1107	1	1	1.2668	1
BmTE_RM6-111	1	2.39693	3.78925	2.42693						BmTE_RM6-111	1.5506	2.01878	1.87577	1.92694
BmTE_RM6-1115	1	3.79387	1	3.85386						BmTE_RM6-1115	1	1	1	1
BmTE_RM6-1138	21.2418	23.351	23.314	12.4155						BmTE_RM6-1138	7.79289	5.20059	7.86079	8.37082
BmTE_RM6-1139	7.74727	1	1	3.85386						BmTE_RM6-1139	1	1	1	1
BmTE_RM6-115	17.8682	17.7632	20.5248	19.5501						BmTE_RM6-115	1	1	1	1
BmTE_RM6-1152	17.8682	13.5724	12.157	15.2693						BmTE_RM6-1152	1	1	1	1
BmTE_RM6-1157	1	7.98467	9.36776	1						BmTE_RM6-1157	1	1	1	1.12588
BmTE_RM6-116	1	1	1	1						BmTE_RM6-116	1	1	1	1
BmTE_RM6-11606	1	1	1	1						BmTE_RM6-11606	1	1	1	1
BmTE_RM6-1162	7.74727	7.98467	12.157	8.13466						BmTE_RM6-1162	1	1	1	1
BmTE_RM6-11696	1	1	1	1						BmTE_RM6-11696	1	1	1	1
BmTE_RM6-117	24.6155	16.3663	20.5248	18.1232						BmTE_RM6-117	1	1	1	1
BmTE_RM6-1176	1	1	1	1						BmTE_RM6-1176	1	1	1	1
BmTE_RM6-1179	4.37364	3.79387	1	3.85386						BmTE_RM6-1179	1.23241	1.6132	1.37652	1.55792
BmTE_RM6-1184	4.37364	5.1908	1	2.42693						BmTE_RM6-1184	1	1	1	1
BmTE_RM6-1189	4.37364	12.1755	12.157	42.381						BmTE_RM6-1189	1	1	1	1
BmTE_RM6-1190	1	1	1	1						BmTE_RM6-1190	1	1	1	1
BmTE_RM6-1208	1	2.39693	1	1						BmTE_RM6-1208	1	1	1	1
BmTE_RM6-1209	1	1	1	6.70773						BmTE_RM6-1209	1	1	1	1
BmTE_RM6-121	4.37364	28.9387	12.157	25.2579						BmTE_RM6-121	2.04105	2.09817	2.31755	2.21482
BmTE_RM6-1226	68.4727	75.0375	62.3636	78.0544						BmTE_RM6-1226	43.3271	43.7759	42.2403	49.3796
BmTE_RM6-1234	7.74727	5.1908	1	6.70773						BmTE_RM6-1234	1	1	1	1
BmTE_RM6-1237	38.11	44.305	28.8925	39.5272						BmTE_RM6-1237	2.52862	2.98144	2.23217	3.45489
BmTE_RM6-124	4.37364	23.351	31.6818	38.1002						BmTE_RM6-124	2.34058	3.02115	3.49757	3.41362
BmTE_RM6-1248	31.3627	47.0988	45.628	42.381						BmTE_RM6-1248	2.13224	2.34887	2.27745	2.31048
BmTE_RM6-1268	1	2.39693	1	2.42693						BmTE_RM6-1268	1	1	1	1
BmTE_RM6-1278	1	1	1	2.42693						BmTE_RM6-1278	1	1	1	1
BmTE_RM6-1280	4.37364	1	6.5785	15.2693						BmTE_RM6-1280	1.80371	2.07404	1.78123	1.7517
BmTE_RM6-12824	1	1	1	3.85386						BmTE_RM6-12824	1	1	1	1
BmTE_RM6-1286	1	5.1908	3.78925	1						BmTE_RM6-1286	1	1	1	1
BmTE_RM6-129	1	1	1	1						BmTE_RM6-129	1	1	1	1
BmTE_RM6-1291	1	9.38161	9.36776	5.2808						BmTE_RM6-1291	1	1	1	1
BmTE_RM6-1297	7.74727	7.98467	6.5785	9.56159						BmTE_RM6-1297	6.7141	6.31993	10.083	9.70926
BmTE_RM6-1298	1	9.38161	3.78925	8.13466						BmTE_RM6-1298	7.34265	7.3843	9.87365	10.5807
BmTE_RM6-1300	1	1	1	1						BmTE_RM6-1300	1	1	1	1
BmTE_RM6-1306	14.4945	12.1755	28.8925	16.6963						BmTE_RM6-1306	1.03901	1.06617	1.08058	1.11539
BmTE_RM6-1312	4.37364	23.351	12.157	9.56159						BmTE_RM6-1312	1	1	1	1.45974
BmTE_RM6-132	1	10.7785	3.78925	5.2808						BmTE_RM6-132	1	1	1	1
BmTE_RM6-1324	1	1	1	2.42693						BmTE_RM6-1324	1	1.1981	1.21286	1.18024
BmTE_RM6-134	7.74727	10.7785	3.78925	3.85386						BmTE_RM6-134	1	1	1	1
BmTE_RM6-13486	24.6155	10.7785	23.314	8.13466						BmTE_RM6-13486	2.05114	2.58477	2.19202	2.4419
BmTE_RM6-135	1	2.39693	1	1						BmTE_RM6-135	1	1	1	1
BmTE_RM6-1360	14.4945	19.1602	12.157	9.56159						BmTE_RM6-1360	1	1	1	1
BmTE_RM6-1361	1	2.39693	1	1						BmTE_RM6-1361	1.03528	1	1.08573	1.03629
BmTE_RM6-1364	4.37364	2.39693	14.9463	19.5501						BmTE_RM6-1364	70.0823	71.7596	109.47	118.351
BmTE_RM6-1365	1	1	1	1						BmTE_RM6-1365	1	1	1	1
BmTE_RM6-13650	4.37364	2.39693	1	1						BmTE_RM6-13650	1.39971	1.36409	1.78785	1.47977
BmTE_RM6-1371	1	1	1	1						BmTE_RM6-1371	1.95607	1.67568	1.92933	2.10658
BmTE_RM6-13723	1	1	1	1						BmTE_RM6-13723	1.47304	1.48626	1.79421	2.23879
BmTE_RM6-1373	1	2.39693	1	2.42693						BmTE_RM6-1373	1	1	1	1
BmTE_RM6-1376	1	3.79387	1	2.42693						BmTE_RM6-1376	1	1	1	1
BmTE_RM6-138	24.6155	20.5571	28.8925	20.9771						BmTE_RM6-138	1.33036	1.44619	1.45491	1.46261
BmTE_RM6-1380	51.6046	47.0988	31.6818	39.5272						BmTE_RM6-1380	7.67129	8.8579	8.71094	8.14951
BmTE_RM6-13838	1	1	1	1						BmTE_RM6-13838	1	1	1	1
BmTE_RM6-1386	54.9782	70.8467	79.0991	76.6274						BmTE_RM6-1386	2.57146	2.83588	3.12836	3.0305
BmTE_RM6-1387	1	10.7785	6.5785	9.56159						BmTE_RM6-1387	1.01224	1.03459	1.01784	1.02518
BmTE_RM6-1401	1	1	1	1						BmTE_RM6-1401	1	1	1	1
BmTE_RM6-1406	21.2418	13.5724	6.5785	5.2808						BmTE_RM6-1406	1	1	1	1
BmTE_RM6-14359	11.1209	1	3.78925	8.13466						BmTE_RM6-14359	1.27286	2.23416	1.39784	1.28072
BmTE_RM6-145	4.37364	2.39693	3.78925	2.42693						BmTE_RM6-145	1.94549	1.59395	2.07221	2.56718
BmTE_RM6-1456	1	6.58774	1	2.42693						BmTE_RM6-1456	1	1	1	1
BmTE_RM6-1461	1	1	1	1						BmTE_RM6-1461	1	1	1	1
BmTE_RM6-1463	1	1	1	1						BmTE_RM6-1463	1	1	1	1
BmTE_RM6-1464	7.74727	10.7785	1	8.13466						BmTE_RM6-1464	3.11468	3.54545	2.59137	2.33344
BmTE_RM6-148	4.37364	1	1	2.42693						BmTE_RM6-148	1	1	1	1
BmTE_RM6-1483	4.37364	2.39693	1	1						BmTE_RM6-1483	1	1	1	1
BmTE_RM6-1489	7.74727	6.58774	14.9463	5.2808						BmTE_RM6-1489	1.32405	1.29314	1.26774	1.28338
BmTE_RM6-1504	1	3.79387	3.78925	6.70773						BmTE_RM6-1504	1	1	1	1
BmTE_RM6-1505	1	3.79387	1	1						BmTE_RM6-1505	3.91635	4.32427	3.44613	2.91154
BmTE_RM6-1517	7.74727	10.7785	3.78925	12.4155						BmTE_RM6-1517	2.15215	2.20433	2.14596	2.10265
BmTE_RM6-15200	7.74727	10.7785	3.78925	18.1232						BmTE_RM6-15200	1	1	1	1
BmTE_RM6-1527	1	1	1	1						BmTE_RM6-1527	1	1	1	1.03693
BmTE_RM6-15484	1	1	3.78925	1						BmTE_RM6-15484	1	1	1	1
BmTE_RM6-1552	11.1209	16.3663	12.157	10.9885						BmTE_RM6-1552	1.02949	1.0667	1	1.03034
BmTE_RM6-1580	1	1	1	1						BmTE_RM6-1580	1	1	1	1
BmTE_RM6-1582	1	1	1	1						BmTE_RM6-1582	1	1	1	1
BmTE_RM6-1589	1	2.39693	1	1						BmTE_RM6-1589	1	1	1	1
BmTE_RM6-1617	1	1	1	2.42693						BmTE_RM6-1617	1	1	1.04263	1
BmTE_RM6-1622	1	5.1908	1	2.42693						BmTE_RM6-1622	1.25802	1.43763	1	1
BmTE_RM6-1631	1	1	1	1						BmTE_RM6-1631	1	1	1	1
BmTE_RM6-1667	65.0991	84.8161	120.938	139.412						BmTE_RM6-1667	1.33283	1.43424	1.68021	1.73751
BmTE_RM6-1676	1	1	1	2.42693						BmTE_RM6-1676	1	1	1	1
BmTE_RM6-170	68.4727	58.2743	34.471	22.404						BmTE_RM6-170	1.86854	1.95756	1.84425	1.87123
BmTE_RM6-1701	1	1	1	1						BmTE_RM6-1701	1	1	1	1
BmTE_RM6-1703	4.37364	9.38161	3.78925	2.42693						BmTE_RM6-1703	1	1	1	1
BmTE_RM6-1716	1	6.58774	3.78925	1						BmTE_RM6-1716	1	1	1	1
BmTE_RM6-1732	1	1	1	3.85386						BmTE_RM6-1732	1	1	1	1
BmTE_RM6-1734	11.1209	6.58774	3.78925	10.9885						BmTE_RM6-1734	1	1	1	1
BmTE_RM6-174	1	1	1	1						BmTE_RM6-174	1	1.25204	1.07222	1.22931
BmTE_RM6-1745	1	1	1	1						BmTE_RM6-1745	1	1	1	1
BmTE_RM6-1762	1	1	1	3.85386						BmTE_RM6-1762	1	1	1	1
BmTE_RM6-1764	4.37364	10.7785	1	10.9885						BmTE_RM6-1764	1	1	1	1
BmTE_RM6-1786	675.727	294.356	1328.68	466.18						BmTE_RM6-1786	1	1	1	1
BmTE_RM6-1789	1	3.79387	1	1						BmTE_RM6-1789	1	1	1	1
BmTE_RM6-179	14.4945	26.1448	17.7355	8.13466						BmTE_RM6-179	3.15706	4.22823	4.26842	3.74139
BmTE_RM6-1790	1	1	1	1						BmTE_RM6-1790	1	1	1	1
BmTE_RM6-18	4.37364	10.7785	12.157	6.70773						BmTE_RM6-18	1.93995	1.95818	1.96211	2.00367
BmTE_RM6-180	31.3627	20.5571	34.471	23.8309						BmTE_RM6-180	1	1	1	1
BmTE_RM6-181	196.671	235.685	268.768	343.464						BmTE_RM6-181	13.9318	14.8577	16.0992	19.8457
BmTE_RM6-1825	14.4945	10.7785	9.36776	12.4155						BmTE_RM6-1825	1	1	1	1
BmTE_RM6-1843	34.7364	30.3356	14.9463	29.5386						BmTE_RM6-1843	27.3218	29.9182	26.9488	28.712
BmTE_RM6-1846	4.37364	34.5264	9.36776	12.4155						BmTE_RM6-1846	1.04331	1	1.12628	1
BmTE_RM6-1847	14.4945	14.9693	14.9463	15.2693						BmTE_RM6-1847	1.52887	1.23921	1.15422	1.87058
BmTE_RM6-1848	1	3.79387	1	3.85386						BmTE_RM6-1848	1	1	1	1.08072
BmTE_RM6-1867	48.2309	52.6866	51.2065	38.1002						BmTE_RM6-1867	1.29759	1.28041	1.40175	1.34018
BmTE_RM6-1880	88.7146	31.7326	42.8388	16.6963						BmTE_RM6-1880	1.76543	2.14774	2.74682	3.31109
BmTE_RM6-1881	1	1	1	2.42693						BmTE_RM6-1881	1	1	1	1
BmTE_RM6-1882	1	1	3.78925	1						BmTE_RM6-1882	1	1	1	1
BmTE_RM6-1888	17.8682	9.38161	23.314	2.42693						BmTE_RM6-1888	1	1	1	1
BmTE_RM6-189	1	1	1	2.42693						BmTE_RM6-189	1	1	1	1
BmTE_RM6-190	4.37364	10.7785	3.78925	6.70773						BmTE_RM6-190	1.57842	1.74749	3.01947	2.72454
BmTE_RM6-1914	1	1	1	1						BmTE_RM6-1914	1	1	1	1
BmTE_RM6-1915	14.4945	16.3663	1	6.70773						BmTE_RM6-1915	1	1	1	1
BmTE_RM6-1924	1	2.39693	1	3.85386						BmTE_RM6-1924	1	1	1	1
BmTE_RM6-193	14.4945	30.3356	14.9463	8.13466						BmTE_RM6-193	2.39117	2.60167	2.32767	2.2491
BmTE_RM6-1935	1	2.39693	1	1						BmTE_RM6-1935	1	1	1	1
BmTE_RM6-1937	7.74727	1	1	3.85386						BmTE_RM6-1937	1	1	1	1
BmTE_RM6-194	27.9891	21.954	6.5785	29.5386						BmTE_RM6-194	4.70886	3.19079	5.03557	5.84085
BmTE_RM6-1940	1	2.39693	1	1						BmTE_RM6-1940	1	1	1	1
BmTE_RM6-1944	1	1	3.78925	1						BmTE_RM6-1944	1	1	1	1
BmTE_RM6-195	1	2.39693	3.78925	5.2808						BmTE_RM6-195	1	1	1	1
BmTE_RM6-1950	200.045	277.593	62.3636	105.166						BmTE_RM6-1950	8.30303	9.85757	20.3914	19.9084
BmTE_RM6-1965	98.8355	137.9	53.9958	99.4583						BmTE_RM6-1965	7.52602	7.57928	6.18517	7.55125
BmTE_RM6-1978	27.9891	12.1755	12.157	8.13466						BmTE_RM6-1978	1.11905	1	1	1.36743
BmTE_RM6-1981	1	1	1	1						BmTE_RM6-1981	1	1	1	1
BmTE_RM6-1990	1	2.39693	1	9.56159						BmTE_RM6-1990	1.55857	1.25264	1	1.57467
BmTE_RM6-1995	1	1	1	1						BmTE_RM6-1995	1	1	1	1
BmTE_RM6-201	4.37364	5.1908	1	5.2808						BmTE_RM6-201	1	1	1	1
BmTE_RM6-2020	1	1	1	3.85386						BmTE_RM6-2020	1	1	1	1
BmTE_RM6-2021	1	1	1	1						BmTE_RM6-2021	1	1	1	1
BmTE_RM6-2035	34.7364	26.1448	14.9463	20.9771						BmTE_RM6-2035	2.40872	2.14491	2.90848	3.3189
BmTE_RM6-2036	1	1	1	1						BmTE_RM6-2036	1	1	1	1
BmTE_RM6-2037	1	1	1	1						BmTE_RM6-2037	1	1	1	1
BmTE_RM6-2052	11.1209	24.7479	14.9463	25.2579						BmTE_RM6-2052	1.70339	1.56655	2.42361	2.20939
BmTE_RM6-2053	1	1	1	1						BmTE_RM6-2053	1.17979	1.05082	1.48058	1.13873
BmTE_RM6-2054	1	9.38161	3.78925	8.13466						BmTE_RM6-2054	1.6187	1.51609	1.69012	1.78261
BmTE_RM6-2056	31.3627	38.7172	20.5248	56.6504						BmTE_RM6-2056	1.85904	1.69383	4.81718	5.43474
BmTE_RM6-2058	11.1209	14.9693	14.9463	32.3925						BmTE_RM6-2058	1.04918	1.13901	1.2629	1.27826
BmTE_RM6-207	1	2.39693	1	1						BmTE_RM6-207	1	1	1	1
BmTE_RM6-2079	1	2.39693	1	2.42693						BmTE_RM6-2079	1	1	1	1
BmTE_RM6-2081	1	3.79387	12.157	6.70773						BmTE_RM6-2081	1.41554	2.12771	3.10038	2.79557
BmTE_RM6-2082	11.1209	17.7632	23.314	16.6963						BmTE_RM6-2082	1.62021	1.7514	1.68898	2.27617
BmTE_RM6-2099	21.2418	7.98467	17.7355	12.4155						BmTE_RM6-2099	1.10143	1	1.09859	1.10435
BmTE_RM6-2104	38.11	80.6253	14.9463	28.1117						BmTE_RM6-2104	1.12255	1.16629	1.38119	1.1513
BmTE_RM6-2105	4.37364	2.39693	3.78925	3.85386						BmTE_RM6-2105	8.89443	10.0153	12.4438	11.2582
BmTE_RM6-2108	7.74727	9.38161	3.78925	5.2808						BmTE_RM6-2108	1	1	1	1
BmTE_RM6-2136	4.37364	7.98467	3.78925	5.2808						BmTE_RM6-2136	1.59295	1.55873	1.4803	1.05084
BmTE_RM6-2140	1	1	1	1						BmTE_RM6-2140	1	1	1	1
BmTE_RM6-2141	1	2.39693	1	1						BmTE_RM6-2141	1	1	1	1
BmTE_RM6-2147	1	10.7785	3.78925	12.4155						BmTE_RM6-2147	1.15077	1.42622	1.14656	1.93071
BmTE_RM6-2150	1	3.79387	1	2.42693						BmTE_RM6-2150	1	1	1	1
BmTE_RM6-2151	1	3.79387	1	1						BmTE_RM6-2151	1	1	1	1
BmTE_RM6-2153	4.37364	6.58774	9.36776	12.4155						BmTE_RM6-2153	3.46336	3.82284	4.10154	4.18069
BmTE_RM6-216	1	1	1	1						BmTE_RM6-216	1	1	1	1
BmTE_RM6-2165	1	2.39693	1	1						BmTE_RM6-2165	1	1	1	1
BmTE_RM6-2176	1	1	1	1						BmTE_RM6-2176	1	1	1	1
BmTE_RM6-2194	1	2.39693	1	1						BmTE_RM6-2194	1	1	1	1
BmTE_RM6-2197	14.4945	17.7632	48.4173	15.2693						BmTE_RM6-2197	1.28771	1.16267	1.55933	1.44401
BmTE_RM6-222	1	7.98467	1	5.2808						BmTE_RM6-222	1	1	1	1
BmTE_RM6-2234	1	1	1	2.42693						BmTE_RM6-2234	1	1	1	1
BmTE_RM6-2235	1	10.7785	6.5785	1						BmTE_RM6-2235	1	1	1	1
BmTE_RM6-2237	38.11	23.351	12.157	12.4155						BmTE_RM6-2237	2.76913	1.38104	3.45663	2.2134
BmTE_RM6-2238	1	2.39693	6.5785	6.70773						BmTE_RM6-2238	1	1	1	1
BmTE_RM6-224	1	2.39693	1	8.13466						BmTE_RM6-224	1.01071	1	1	1.02204
BmTE_RM6-2247	1	1	3.78925	1						BmTE_RM6-2247	1	1	1	1
BmTE_RM6-225	7.74727	1	1	6.70773						BmTE_RM6-225	10.3339	10.3536	12.5364	12.7024
BmTE_RM6-2253	1	1	1	1						BmTE_RM6-2253	1	1	1	1
BmTE_RM6-2254	4.37364	5.1908	1	3.85386						BmTE_RM6-2254	1.23192	1.18357	1.25924	1.3579
BmTE_RM6-2268	1	12.1755	31.6818	45.2349						BmTE_RM6-2268	1	1.17879	1	1
BmTE_RM6-2280	1	1	1	1						BmTE_RM6-2280	1	1	1	1
BmTE_RM6-2285	58.3518	34.5264	48.4173	33.8194						BmTE_RM6-2285	1.16812	1.30416	1.17976	1.39782
BmTE_RM6-229	1	1	1	1						BmTE_RM6-229	6.98339	7.33907	6.03007	5.93574
BmTE_RM6-2296	1	1	1	1						BmTE_RM6-2296	1	1	1	1
BmTE_RM6-2306	11.1209	1	3.78925	2.42693						BmTE_RM6-2306	1	1	1	1
BmTE_RM6-231	24.6155	28.9387	6.5785	13.8424						BmTE_RM6-231	8.67818	9.4094	11.2378	10.8846
BmTE_RM6-2310	4.37364	10.7785	20.5248	19.5501						BmTE_RM6-2310	1.60163	1.46163	1.75188	1.84002
BmTE_RM6-2328	1	7.98467	12.157	5.2808						BmTE_RM6-2328	1	1	1	1.09275
BmTE_RM6-2329	1	1	1	1						BmTE_RM6-2329	1	1	1	1
BmTE_RM6-233	21.2418	17.7632	12.157	12.4155						BmTE_RM6-233	1.30756	1.17389	1	1
BmTE_RM6-2333	1	3.79387	3.78925	9.56159						BmTE_RM6-2333	1.12007	1.19007	1.25676	1.04941
BmTE_RM6-2334	1	1	3.78925	8.13466						BmTE_RM6-2334	1	1	1	1
BmTE_RM6-2344	1	3.79387	1	6.70773						BmTE_RM6-2344	1	1	1	1
BmTE_RM6-2356	11.1209	3.79387	20.5248	25.2579						BmTE_RM6-2356	1.90244	1.34015	1.38986	1.46422
BmTE_RM6-237	1	6.58774	1	8.13466						BmTE_RM6-237	1	1	1	1
BmTE_RM6-2370	7.74727	1	1	2.42693						BmTE_RM6-2370	1	1	1	1
BmTE_RM6-2394	7.74727	2.39693	1	3.85386						BmTE_RM6-2394	1	1	1	1
BmTE_RM6-2399	4.37364	1	3.78925	2.42693						BmTE_RM6-2399	1	1	1	1
BmTE_RM6-2402	7.74727	6.58774	1	1						BmTE_RM6-2402	1.06806	1.07696	1	1.14005
BmTE_RM6-2415	4.37364	1	1	3.85386						BmTE_RM6-2415	1	1	1	1
BmTE_RM6-2425	1	2.39693	1	2.42693						BmTE_RM6-2425	1	1	1	1
BmTE_RM6-2449	1	3.79387	1	2.42693						BmTE_RM6-2449	1	1	1	1
BmTE_RM6-2464	4.37364	13.5724	6.5785	9.56159						BmTE_RM6-2464	1	1	1	1
BmTE_RM6-248	1	1	1	1						BmTE_RM6-248	1	1	1	1
BmTE_RM6-2486	17.8682	19.1602	12.157	12.4155						BmTE_RM6-2486	1.02758	1.02339	1.07372	1.01419
BmTE_RM6-2495	7.74727	7.98467	6.5785	5.2808						BmTE_RM6-2495	2.47501	2.47542	3.12305	2.63424
BmTE_RM6-250	14.4945	6.58774	9.36776	2.42693						BmTE_RM6-250	1.18537	1	1	1.06357
BmTE_RM6-2504	31.3627	17.7632	26.1033	12.4155						BmTE_RM6-2504	5.32594	5.70439	5.7949	6.18857
BmTE_RM6-251	4.37364	7.98467	14.9463	5.2808						BmTE_RM6-251	1	1	1	1
BmTE_RM6-2516	1	1	1	1						BmTE_RM6-2516	1	1	1	1
BmTE_RM6-2517	4.37364	17.7632	1	8.13466						BmTE_RM6-2517	1.5406	1.56762	2.12602	2.01303
BmTE_RM6-2559	1	2.39693	6.5785	3.85386						BmTE_RM6-2559	1.21119	1.11022	1.22107	1.15042
BmTE_RM6-256	4.37364	1	6.5785	2.42693						BmTE_RM6-256	1	1	1	1
BmTE_RM6-2563	1	3.79387	1	1						BmTE_RM6-2563	1	1	1	1
BmTE_RM6-2569	14.4945	24.7479	17.7355	29.5386						BmTE_RM6-2569	1	1	1	1
BmTE_RM6-2588	1	1	1	1						BmTE_RM6-2588	1	1	1	1
BmTE_RM6-2595	1	1	1	1						BmTE_RM6-2595	1	1	1	1
BmTE_RM6-2596	17.8682	26.1448	23.314	26.6848						BmTE_RM6-2596	1.42017	1.3905	1.69934	1.83494
BmTE_RM6-2609	7.74727	3.79387	6.5785	5.2808						BmTE_RM6-2609	3.62013	2.48136	2.40986	3.31054
BmTE_RM6-2610	1	6.58774	1	3.85386						BmTE_RM6-2610	1	1.21723	1.09337	1
BmTE_RM6-2613	1	1	1	1						BmTE_RM6-2613	1	1	1	1
BmTE_RM6-2614	1	1	3.78925	1						BmTE_RM6-2614	1	1	1	1
BmTE_RM6-2616	4.37364	3.79387	6.5785	1						BmTE_RM6-2616	1	1	1	1
BmTE_RM6-2620	61.7255	91.8008	84.6776	100.885						BmTE_RM6-2620	2.8345	3.0189	3.6414	3.38191
BmTE_RM6-2638	1	1	1	2.42693						BmTE_RM6-2638	1.15853	1	1.07705	1
BmTE_RM6-2639	7.74727	5.1908	12.157	12.4155						BmTE_RM6-2639	1	1	1	1
BmTE_RM6-265	1	2.39693	1	5.2808						BmTE_RM6-265	1	1	1	1
BmTE_RM6-2654	31.3627	17.7632	12.157	18.1232						BmTE_RM6-2654	2.11143	2.45946	2.60309	1.95903
BmTE_RM6-2660	1	1	1	1						BmTE_RM6-2660	1	1	1	1
BmTE_RM6-267	1	1	1	1						BmTE_RM6-267	1	1	1	1
BmTE_RM6-2695	31.3627	9.38161	12.157	5.2808						BmTE_RM6-2695	1	1.02378	1	1
BmTE_RM6-2703	1	3.79387	1	3.85386						BmTE_RM6-2703	1	1	1	1
BmTE_RM6-2763	4.37364	1	3.78925	6.70773						BmTE_RM6-2763	1	1	1	1
BmTE_RM6-2765	7.74727	9.38161	9.36776	10.9885						BmTE_RM6-2765	1	1	1	1
BmTE_RM6-2793	4.37364	6.58774	3.78925	5.2808						BmTE_RM6-2793	1	1	1	1
BmTE_RM6-2794	1	5.1908	1	2.42693						BmTE_RM6-2794	1.87161	1.1232	1.21181	1.33627
BmTE_RM6-2796	1	1	1	1						BmTE_RM6-2796	1	1	1	1
BmTE_RM6-2809	1	1	1	1						BmTE_RM6-2809	1	1	1	1
BmTE_RM6-281	1	2.39693	1	1						BmTE_RM6-281	1.43427	1.24553	1.36936	1.61433
BmTE_RM6-2827	162.935	206.349	232.508	362.014						BmTE_RM6-2827	48.1016	51.3383	166.192	201.361
BmTE_RM6-2834	1	1	1	1						BmTE_RM6-2834	1	1	1	1
BmTE_RM6-2839	1	2.39693	9.36776	2.42693						BmTE_RM6-2839	1	1	1	1
BmTE_RM6-2842	1	1	1	1						BmTE_RM6-2842	1	1	1	1
BmTE_RM6-2846	1	2.39693	1	1						BmTE_RM6-2846	1	1	1	1
BmTE_RM6-286	17.8682	16.3663	6.5785	13.8424						BmTE_RM6-286	1	1	1	1.02792
BmTE_RM6-2882	1	5.1908	3.78925	1						BmTE_RM6-2882	1	1	1	1
BmTE_RM6-2888	1	2.39693	3.78925	5.2808						BmTE_RM6-2888	1	1.05473	1.04705	1.0996
BmTE_RM6-289	152.814	164.441	79.0991	85.189						BmTE_RM6-289	5.54109	5.59904	6.11135	6.30164
BmTE_RM6-2892	17.8682	34.5264	28.8925	33.8194						BmTE_RM6-2892	4.33333	4.01534	8.1282	12.8314
BmTE_RM6-2899	152.814	114.152	134.884	146.547						BmTE_RM6-2899	2.75947	2.71384	3.03413	3.48741
BmTE_RM6-29	17.8682	27.5418	12.157	22.404						BmTE_RM6-29	1	1	1	1
BmTE_RM6-2905	1	1	1	5.2808						BmTE_RM6-2905	1	1	1.03564	1.11316
BmTE_RM6-2919	1	1	1	1						BmTE_RM6-2919	1	1	1	1
BmTE_RM6-292	1	1	1	1						BmTE_RM6-292	1	1	1	1
BmTE_RM6-2920	1	1	1	1						BmTE_RM6-2920	1	1	1	1
BmTE_RM6-293	1	1	1	1						BmTE_RM6-293	1	1	1	1
BmTE_RM6-2931	61.7255	101.579	45.628	68.0658						BmTE_RM6-2931	2.26302	2.27357	2.98076	3.50506
BmTE_RM6-2934	1	9.38161	12.157	1						BmTE_RM6-2934	1.14275	1.08071	1.27751	1.22029
BmTE_RM6-2956	1	1	1	2.42693						BmTE_RM6-2956	1	1	1	1
BmTE_RM6-2960	1	1	1	1						BmTE_RM6-2960	1	1	1	1
BmTE_RM6-2981	1	10.7785	12.157	13.8424						BmTE_RM6-2981	1	1	1	1
BmTE_RM6-2985	1	1	1	1						BmTE_RM6-2985	1	1	1	1
BmTE_RM6-2989	1	1	1	1						BmTE_RM6-2989	1	1	1	1
BmTE_RM6-2991	4.37364	2.39693	6.5785	2.42693						BmTE_RM6-2991	1	1	1	1
BmTE_RM6-2994	58.3518	35.9234	45.628	36.6733						BmTE_RM6-2994	1	1	1	1
BmTE_RM6-2998	11.1209	6.58774	3.78925	6.70773						BmTE_RM6-2998	1	1	1	1
BmTE_RM6-3007	1	3.79387	3.78925	1						BmTE_RM6-3007	1.15667	1.1063	1.12183	1.08059
BmTE_RM6-3015	14.4945	2.39693	3.78925	1						BmTE_RM6-3015	1	1	1	1
BmTE_RM6-303	1	2.39693	1	2.42693						BmTE_RM6-303	1	1	1	1
BmTE_RM6-304	1	2.39693	1	6.70773						BmTE_RM6-304	1	1	1	1
BmTE_RM6-3062	1	1	1	1						BmTE_RM6-3062	1	1	1	1
BmTE_RM6-3065	1	1	1	1						BmTE_RM6-3065	1	1	1	1
BmTE_RM6-3096	1	1	1	1						BmTE_RM6-3096	1	1	1	1
BmTE_RM6-311	1	1	3.78925	1						BmTE_RM6-311	1	1	1	1
BmTE_RM6-3119	17.8682	21.954	6.5785	13.8424						BmTE_RM6-3119	1.45556	1.49171	1.54346	1.48999
BmTE_RM6-312	1	1	1	1						BmTE_RM6-312	1	1	1	1
BmTE_RM6-3123	4.37364	10.7785	3.78925	9.56159						BmTE_RM6-3123	1	1	1	1
BmTE_RM6-3126	1	5.1908	1	2.42693						BmTE_RM6-3126	1	1	1	1.1866
BmTE_RM6-3128	1	1	1	1						BmTE_RM6-3128	1	1	1	1
BmTE_RM6-315	1	1	9.36776	3.85386						BmTE_RM6-315	1	1	1	1
BmTE_RM6-3153	31.3627	10.7785	14.9463	13.8424						BmTE_RM6-3153	1.04769	1.02696	1.04636	1.04907
BmTE_RM6-317	4.37364	6.58774	3.78925	6.70773						BmTE_RM6-317	1	1.31129	1	1.14162
BmTE_RM6-318	11.1209	6.58774	14.9463	2.42693						BmTE_RM6-318	1	1	1	1
BmTE_RM6-3185	11.1209	30.3356	6.5785	15.2693						BmTE_RM6-3185	1	1	1	1
BmTE_RM6-3195	54.9782	59.6713	42.8388	65.212						BmTE_RM6-3195	5.10088	3.72769	5.17801	5.19649
BmTE_RM6-3196	4.37364	7.98467	6.5785	6.70773						BmTE_RM6-3196	1	1	1	1
BmTE_RM6-320	1	7.98467	1	3.85386						BmTE_RM6-320	1	1	1	1
BmTE_RM6-3201	1	2.39693	1	3.85386						BmTE_RM6-3201	1	1	1	1
BmTE_RM6-3204	1	2.39693	1	1						BmTE_RM6-3204	1	1	1	1
BmTE_RM6-3219	7.74727	2.39693	1	1						BmTE_RM6-3219	1.51389	1.29054	1	1
BmTE_RM6-323	1	2.39693	1	1						BmTE_RM6-323	1	1	1	1
BmTE_RM6-3235	1	3.79387	1	1						BmTE_RM6-3235	1	1	1	1
BmTE_RM6-3237	11.1209	10.7785	1	13.8424						BmTE_RM6-3237	1.74634	1.79119	1.58944	1.91182
BmTE_RM6-3241	58.3518	30.3356	59.5743	60.9312						BmTE_RM6-3241	26.4026	25.1328	31.2175	37.9174
BmTE_RM6-3254	1	3.79387	1	2.42693						BmTE_RM6-3254	1.25838	1.19478	1.08372	1.26583
BmTE_RM6-3257	7.74727	6.58774	3.78925	19.5501						BmTE_RM6-3257	1	1	1	1
BmTE_RM6-327	1	3.79387	1	5.2808						BmTE_RM6-327	1	1	1	1
BmTE_RM6-328	1	1	1	2.42693						BmTE_RM6-328	1	1	1	1
BmTE_RM6-3285	1	1	1	1						BmTE_RM6-3285	1	1	1	1
BmTE_RM6-329	11.1209	5.1908	1	1						BmTE_RM6-329	1	1	1	1
BmTE_RM6-3290	1	1	1	1						BmTE_RM6-3290	1	1	1	1
BmTE_RM6-3291	41.4836	35.9234	42.8388	36.6733						BmTE_RM6-3291	1	1	1.06438	1.03407
BmTE_RM6-3303	1	3.79387	1	2.42693						BmTE_RM6-3303	1	1	1	1
BmTE_RM6-3306	14.4945	23.351	20.5248	20.9771						BmTE_RM6-3306	1.05325	1.36129	1.56939	1.27394
BmTE_RM6-3332	17.8682	6.58774	6.5785	1						BmTE_RM6-3332	2.03827	2.63652	3.38543	2.97452
BmTE_RM6-3336	48.2309	48.4958	53.9958	90.8967						BmTE_RM6-3336	2.37766	3.00288	4.78355	5.0046
BmTE_RM6-3345	4.37364	1	3.78925	2.42693						BmTE_RM6-3345	1	1	1	1
BmTE_RM6-3361	27.9891	14.9693	12.157	25.2579						BmTE_RM6-3361	1	1	1	1
BmTE_RM6-3362	1	1	1	1						BmTE_RM6-3362	1	1.10861	1.09337	1
BmTE_RM6-3363	1	3.79387	1	3.85386						BmTE_RM6-3363	1.12333	1.13946	1	1.38066
BmTE_RM6-3375	1	1	1	2.42693						BmTE_RM6-3375	1	1	1	1
BmTE_RM6-338	1	1	1	1						BmTE_RM6-338	1	1.07371	1.12673	1
BmTE_RM6-3381	1	1	1	1						BmTE_RM6-3381	1	1	1	1
BmTE_RM6-339	14.4945	6.58774	17.7355	5.2808						BmTE_RM6-339	1	1	1	1
BmTE_RM6-3405	4.37364	2.39693	17.7355	5.2808						BmTE_RM6-3405	1.15612	1	1.15175	1.32123
BmTE_RM6-3407	1	6.58774	6.5785	8.13466						BmTE_RM6-3407	1.09882	1	1.38424	1.30502
BmTE_RM6-3410	7.74727	2.39693	3.78925	1						BmTE_RM6-3410	1	1	1	1
BmTE_RM6-3454	1	1	1	1						BmTE_RM6-3454	1	1	1	1
BmTE_RM6-3457	1	3.79387	1	1						BmTE_RM6-3457	1	1	1	1
BmTE_RM6-347	1	1	1	2.42693						BmTE_RM6-347	1	1	1	1
BmTE_RM6-3473	1	1	1	1						BmTE_RM6-3473	1	1	1	1
BmTE_RM6-3504	4.37364	6.58774	1	3.85386						BmTE_RM6-3504	1	1.08341	1.1434	1
BmTE_RM6-351	1	5.1908	6.5785	8.13466						BmTE_RM6-351	1	1	1	1
BmTE_RM6-3522	4.37364	1	1	1						BmTE_RM6-3522	1	1	1	1
BmTE_RM6-3530	210.165	217.525	212.983	212.186						BmTE_RM6-3530	4.39881	4.54759	5.15085	5.59061
BmTE_RM6-3538	38.11	10.7785	3.78925	15.2693						BmTE_RM6-3538	1	1	1	1.05025
BmTE_RM6-354	7.74727	2.39693	12.157	3.85386						BmTE_RM6-354	1	1	1	1
BmTE_RM6-3570	11.1209	31.7326	9.36776	38.1002						BmTE_RM6-3570	1.85584	1.60157	1.98928	2.21366
BmTE_RM6-3577	7.74727	1	6.5785	5.2808						BmTE_RM6-3577	1	1	1	1
BmTE_RM6-3581	24.6155	14.9693	12.157	19.5501						BmTE_RM6-3581	1.94872	1.57214	1.63016	1.91099
BmTE_RM6-3582	11.1209	14.9693	17.7355	25.2579						BmTE_RM6-3582	10.6218	9.92915	16.0917	17.9233
BmTE_RM6-3583	7.74727	5.1908	1	5.2808						BmTE_RM6-3583	1.16667	1	1	1.51441
BmTE_RM6-3607	1	2.39693	1	8.13466						BmTE_RM6-3607	1	1	1	1
BmTE_RM6-361	7.74727	6.58774	1	1						BmTE_RM6-361	1	1	1	1
BmTE_RM6-3614	4.37364	2.39693	1	1						BmTE_RM6-3614	1	1	1	1
BmTE_RM6-3623	7.74727	3.79387	12.157	5.2808						BmTE_RM6-3623	1	1	1	1
BmTE_RM6-3628	11.1209	13.5724	17.7355	19.5501						BmTE_RM6-3628	1.42122	1.57156	1.81888	1.52003
BmTE_RM6-363	1	1	1	2.42693						BmTE_RM6-363	1	1	1	1
BmTE_RM6-3634	1	2.39693	1	2.42693						BmTE_RM6-3634	1	1	1	1
BmTE_RM6-364	1	1	3.78925	2.42693						BmTE_RM6-364	1	1	1	1
BmTE_RM6-3646	1	2.39693	1	3.85386						BmTE_RM6-3646	1	1	1	1
BmTE_RM6-3657	51.6046	66.6559	28.8925	62.3581						BmTE_RM6-3657	2.11536	2.33858	2.97544	2.92189
BmTE_RM6-3661	7.74727	7.98467	9.36776	6.70773						BmTE_RM6-3661	4.49618	3.76522	5.06721	5.27613
BmTE_RM6-3685	14.4945	19.1602	12.157	18.1232						BmTE_RM6-3685	1	1	1	1
BmTE_RM6-371	51.6046	68.0529	53.9958	42.381						BmTE_RM6-371	3.08831	2.84916	3.82096	3.53553
BmTE_RM6-372	11.1209	10.7785	1	13.8424						BmTE_RM6-372	3.59033	3.36212	3.86307	3.77244
BmTE_RM6-374	11.1209	16.3663	26.1033	13.8424						BmTE_RM6-374	1.12752	1.02884	1.19832	1.551
BmTE_RM6-3743	1	1	1	1						BmTE_RM6-3743	1	1	1	1
BmTE_RM6-3756	1	1	1	1						BmTE_RM6-3756	1	1	1	1
BmTE_RM6-376	27.9891	79.2284	34.471	55.2234						BmTE_RM6-376	2.53382	2.4749	2.40873	2.52831
BmTE_RM6-3772	1	7.98467	3.78925	6.70773						BmTE_RM6-3772	1	1.11622	1	1
BmTE_RM6-378	1	3.79387	1	6.70773						BmTE_RM6-378	1	1	1	1
BmTE_RM6-379	1	1	1	1						BmTE_RM6-379	1	1	1	1
BmTE_RM6-3791	1	1	1	5.2808						BmTE_RM6-3791	1	1	1	1
BmTE_RM6-3806	1	1	1	2.42693						BmTE_RM6-3806	1	1	1	1
BmTE_RM6-381	1	1	1	3.85386						BmTE_RM6-381	1	1	1	1
BmTE_RM6-382	1	2.39693	3.78925	2.42693						BmTE_RM6-382	1	1	1	1
BmTE_RM6-3829	7.74727	5.1908	6.5785	6.70773						BmTE_RM6-3829	4.19827	3.54282	5.03173	3.93054
BmTE_RM6-383	1	6.58774	1	1						BmTE_RM6-383	1	1	1	1
BmTE_RM6-3832	1	1	1	1						BmTE_RM6-3832	1	1	1	1
BmTE_RM6-3836	1	1	1	1						BmTE_RM6-3836	1	1	1	1
BmTE_RM6-384	11.1209	14.9693	17.7355	13.8424						BmTE_RM6-384	2.90229	2.97848	3.99609	4.41185
BmTE_RM6-3840	695.969	816.81	773.623	945.629						BmTE_RM6-3840	2.83918	2.65761	4.29153	5.3854
BmTE_RM6-3841	1	3.79387	1	3.85386						BmTE_RM6-3841	1	1	1	1
BmTE_RM6-3867	4.37364	6.58774	1	3.85386						BmTE_RM6-3867	2.15777	2.44696	2.54	2.00306
BmTE_RM6-3879	1	2.39693	1	1						BmTE_RM6-3879	1	1	1	1
BmTE_RM6-388	4.37364	5.1908	3.78925	2.42693						BmTE_RM6-388	1	1	1	1
BmTE_RM6-3884	1	1	1	1						BmTE_RM6-3884	1	1	1	1
BmTE_RM6-3893	1	6.58774	1	2.42693						BmTE_RM6-3893	1.28276	1.33426	1.12493	1.21157
BmTE_RM6-3940	4.37364	3.79387	1	6.70773						BmTE_RM6-3940	1	1	1.06323	1
BmTE_RM6-3962	7.74727	1	1	8.13466						BmTE_RM6-3962	1	1	1	1.04158
BmTE_RM6-3969	1	1	1	1						BmTE_RM6-3969	1	1	1	1
BmTE_RM6-397	1	5.1908	1	2.42693						BmTE_RM6-397	3.94571	3.37529	3.83984	4.35352
BmTE_RM6-3974	213.539	278.99	358.024	407.676						BmTE_RM6-3974	4.07502	4.52408	4.94225	5.23243
BmTE_RM6-401	1	1	1	2.42693						BmTE_RM6-401	1	1	1	1
BmTE_RM6-4013	1	1	1	1						BmTE_RM6-4013	1	1	1	1
BmTE_RM6-4023	21.2418	7.98467	6.5785	9.56159						BmTE_RM6-4023	1.06371	1.07203	1.06192	1
BmTE_RM6-4033	1	1	1	2.42693						BmTE_RM6-4033	1	1	1	1
BmTE_RM6-4044	1	1	1	1						BmTE_RM6-4044	1	1	1	1
BmTE_RM6-4050	1	1	1	1						BmTE_RM6-4050	1	1	1	1
BmTE_RM6-4057	1	7.98467	1	6.70773						BmTE_RM6-4057	1	1	1	1
BmTE_RM6-4073	11.1209	5.1908	1	9.56159						BmTE_RM6-4073	1	1	1	1
BmTE_RM6-4101	21.2418	13.5724	20.5248	16.6963						BmTE_RM6-4101	2.89082	2.43347	3.44361	4.36008
BmTE_RM6-4102	1	3.79387	1	1						BmTE_RM6-4102	1	1	1	1
BmTE_RM6-4114	1	2.39693	1	1						BmTE_RM6-4114	1	1	1	1
BmTE_RM6-4142	1	1	1	1						BmTE_RM6-4142	1	1	1	1
BmTE_RM6-4144	1	3.79387	1	3.85386						BmTE_RM6-4144	1	1	1	1
BmTE_RM6-416	1	2.39693	1	1						BmTE_RM6-416	1	1	1	1
BmTE_RM6-4162	1	2.39693	1	1						BmTE_RM6-4162	1	1	1	1
BmTE_RM6-4191	1	1	1	1						BmTE_RM6-4191	1	1	1	1
BmTE_RM6-4209	4.37364	2.39693	3.78925	3.85386						BmTE_RM6-4209	1.04312	1.14629	1.04192	1.04437
BmTE_RM6-4218	71.8464	90.4038	87.4668	160.816						BmTE_RM6-4218	1.13805	1.15609	1.63258	1.60867
BmTE_RM6-4232	1	2.39693	1	3.85386						BmTE_RM6-4232	1.68519	1.72635	1.91578	1.39652
BmTE_RM6-4240	1	19.1602	6.5785	13.8424						BmTE_RM6-4240	1	1	1	1
BmTE_RM6-4250	7.74727	19.1602	17.7355	23.8309						BmTE_RM6-4250	1.93317	2.18708	2.81412	2.08006
BmTE_RM6-4276	1	2.39693	1	2.42693						BmTE_RM6-4276	1	1	1	1
BmTE_RM6-4286	1	1	1	1						BmTE_RM6-4286	1	1	1	1
BmTE_RM6-4295	1	3.79387	3.78925	1						BmTE_RM6-4295	1	1	1	1
BmTE_RM6-4298	75.22	56.8774	17.7355	25.2579						BmTE_RM6-4298	1	1	1	1
BmTE_RM6-43	4.37364	20.5571	6.5785	10.9885						BmTE_RM6-43	1.48983	1.43727	1.6766	1.82222
BmTE_RM6-4302	11.1209	1	12.157	2.42693						BmTE_RM6-4302	1	1	1	1
BmTE_RM6-4303	1	1	6.5785	6.70773						BmTE_RM6-4303	2.71296	2.86244	3.81777	3.10123
BmTE_RM6-4308	1	2.39693	1	1						BmTE_RM6-4308	1	1	1	1
BmTE_RM6-431	1	2.39693	1	3.85386						BmTE_RM6-431	1	1	1	1
BmTE_RM6-4317	1	1	1	1						BmTE_RM6-4317	1	1	1	1
BmTE_RM6-4324	14.4945	19.1602	20.5248	20.9771						BmTE_RM6-4324	1.59943	1.48294	1.71376	1.88652
BmTE_RM6-4326	1	1	1	1						BmTE_RM6-4326	1	1	1	1
BmTE_RM6-4351	17.8682	16.3663	12.157	18.1232						BmTE_RM6-4351	1.28884	1.4899	1.28076	2.04006
BmTE_RM6-4359	1	2.39693	1	1						BmTE_RM6-4359	1	1	1	1
BmTE_RM6-4364	11.1209	35.9234	31.6818	33.8194						BmTE_RM6-4364	1.925	2.12342	3.96378	3.5025
BmTE_RM6-4368	1	2.39693	3.78925	9.56159						BmTE_RM6-4368	5.96627	6.10511	6.39527	5.80882
BmTE_RM6-4376	112.33	140.693	185.091	192.209						BmTE_RM6-4376	8.77587	9.48714	15.0101	15.3125
BmTE_RM6-4384	1	2.39693	1	2.42693						BmTE_RM6-4384	1	1	1	1
BmTE_RM6-4418	254.023	292.959	450.07	537.527						BmTE_RM6-4418	7.47014	8.13299	19.6272	22.2414
BmTE_RM6-4436	1	3.79387	3.78925	5.2808						BmTE_RM6-4436	1	1.10662	1	1
BmTE_RM6-4463	1	5.1908	3.78925	18.1232						BmTE_RM6-4463	1	1	1	1
BmTE_RM6-4465	24.6155	9.38161	3.78925	15.2693						BmTE_RM6-4465	1	1	1	1
BmTE_RM6-4471	58.3518	80.6253	26.1033	25.2579						BmTE_RM6-4471	1.18916	1.28519	1.65376	1.62708
BmTE_RM6-4515	1	7.98467	1	9.56159						BmTE_RM6-4515	1	1	1	1
BmTE_RM6-453	1	2.39693	1	1						BmTE_RM6-453	1	1	1	1
BmTE_RM6-458	7.74727	7.98467	12.157	13.8424						BmTE_RM6-458	1.81618	1.51272	1.7052	1.4665
BmTE_RM6-4594	38.11	31.7326	31.6818	46.6618						BmTE_RM6-4594	1.68441	1.57648	2.07936	2.17116
BmTE_RM6-4600	1	1	1	1						BmTE_RM6-4600	1.12689	1	1	1
BmTE_RM6-4603	7.74727	6.58774	1	8.13466						BmTE_RM6-4603	3.30591	3.08593	3.43353	2.35563
BmTE_RM6-4656	1	1	6.5785	3.85386						BmTE_RM6-4656	1	1	1	1
BmTE_RM6-4687	1	1	1	2.42693						BmTE_RM6-4687	1	1	1	1
BmTE_RM6-469	1	1	1	2.42693						BmTE_RM6-469	1	1	1	1
BmTE_RM6-4692	4.37364	1	1	1						BmTE_RM6-4692	1	1	1	1
BmTE_RM6-4695	78.5937	34.5264	31.6818	46.6618						BmTE_RM6-4695	1.81022	2.10702	2.4001	2.22719
BmTE_RM6-47	1	1	1	1						BmTE_RM6-47	1	1	1	1
BmTE_RM6-4720	1	1	1	1						BmTE_RM6-4720	1	1	1	1
BmTE_RM6-4740	17.8682	7.98467	3.78925	9.56159						BmTE_RM6-4740	1	1	1	1
BmTE_RM6-475	27.9891	19.1602	62.3636	55.2234						BmTE_RM6-475	1.54176	1.5327	1.61819	1.82394
BmTE_RM6-478	1	3.79387	1	1						BmTE_RM6-478	1	1	1	1
BmTE_RM6-480	1	1	1	1						BmTE_RM6-480	1	1	1	1
BmTE_RM6-4814	1	3.79387	6.5785	3.85386						BmTE_RM6-4814	1	1	1	1
BmTE_RM6-485	1	3.79387	3.78925	1						BmTE_RM6-485	1	1	1	1
BmTE_RM6-489	24.6155	28.9387	12.157	19.5501						BmTE_RM6-489	1.33883	1.1642	1.23525	1.0996
BmTE_RM6-4898	1	2.39693	6.5785	3.85386						BmTE_RM6-4898	1	1	1	1
BmTE_RM6-49	1	1	1	1						BmTE_RM6-49	1	1	1	1
BmTE_RM6-4903	1	1	1	1						BmTE_RM6-4903	1	1	1	1
BmTE_RM6-496	1	1	1	2.42693						BmTE_RM6-496	1	1	1	1
BmTE_RM6-4964	11.1209	9.38161	6.5785	6.70773						BmTE_RM6-4964	1	1	1	1
BmTE_RM6-497	1	1	3.78925	2.42693						BmTE_RM6-497	1	1	1	1
BmTE_RM6-4980	11.1209	10.7785	12.157	23.8309						BmTE_RM6-4980	1.06491	1.34253	1.12619	1.20035
BmTE_RM6-4998	1	1	1	2.42693						BmTE_RM6-4998	1	1	1	1
BmTE_RM6-5001	1	1	1	1						BmTE_RM6-5001	1	1	1	1
BmTE_RM6-501	1	1	1	1						BmTE_RM6-501	1	1	1	1
BmTE_RM6-5058	27.9891	20.5571	23.314	22.404						BmTE_RM6-5058	1.20153	1	1	1
BmTE_RM6-5078	7.74727	2.39693	1	1						BmTE_RM6-5078	1	1	1	1.09671
BmTE_RM6-5089	1	7.98467	3.78925	6.70773						BmTE_RM6-5089	1.47751	1	1.19892	1.21054
BmTE_RM6-5093	4.37364	5.1908	3.78925	6.70773						BmTE_RM6-5093	1	1	1	1
BmTE_RM6-51	27.9891	7.98467	1	8.13466						BmTE_RM6-51	1	1	1	1
BmTE_RM6-5103	92.0882	65.259	229.719	179.367						BmTE_RM6-5103	2.24909	2.60798	2.61575	2.74969
BmTE_RM6-5133	4.37364	5.1908	1	2.42693						BmTE_RM6-5133	1	1	1	1
BmTE_RM6-517	1	1	1	1						BmTE_RM6-517	1	1	1	1
BmTE_RM6-5209	213.539	171.426	305.029	304.937						BmTE_RM6-5209	8.01935	6.81207	9.96607	15.4774
BmTE_RM6-5242	1	1	1	1						BmTE_RM6-5242	1	1	1	1
BmTE_RM6-525	173.055	193.777	168.355	146.547						BmTE_RM6-525	10.6175	11.1423	13.8395	14.7991
BmTE_RM6-5259	4.37364	3.79387	1	2.42693						BmTE_RM6-5259	1	1	1	1
BmTE_RM6-5261	51.6046	140.693	93.0453	197.917						BmTE_RM6-5261	1.43679	1.60615	2.02283	2.4094
BmTE_RM6-5263	4.37364	6.58774	9.36776	8.13466						BmTE_RM6-5263	1	1	1	1
BmTE_RM6-5265	14.4945	31.7326	6.5785	22.404						BmTE_RM6-5265	2.46877	2.24254	2.23733	2.55587
BmTE_RM6-5271	7.74727	1	6.5785	3.85386						BmTE_RM6-5271	4.85417	3.96857	3.28039	3.75842
BmTE_RM6-5279	21.2418	19.1602	12.157	13.8424						BmTE_RM6-5279	1.10193	1.26893	1.1321	1.27964
BmTE_RM6-5280	51.6046	68.0529	79.0991	118.008						BmTE_RM6-5280	4.0897	2.58477	3.78654	4.24428
BmTE_RM6-5289	11.1209	2.39693	6.5785	1						BmTE_RM6-5289	1	1	1	1
BmTE_RM6-529	1	1	1	2.42693						BmTE_RM6-529	1	1	1	1
BmTE_RM6-5301	11.1209	20.5571	6.5785	12.4155						BmTE_RM6-5301	1.0656	1.14836	1.12754	1.20248
BmTE_RM6-5306	1	1	1	2.42693						BmTE_RM6-5306	1	1	1	1
BmTE_RM6-5320	1	1	1	1						BmTE_RM6-5320	1	1	1	1
BmTE_RM6-5329	7.74727	13.5724	6.5785	12.4155						BmTE_RM6-5329	1.66143	1.4508	1.26422	1.27965
BmTE_RM6-534	1	3.79387	1	3.85386						BmTE_RM6-534	1	1	1	1
BmTE_RM6-5342	1	3.79387	1	1						BmTE_RM6-5342	1.84862	2.02356	2.04485	2.22231
BmTE_RM6-5356	21.2418	12.1755	17.7355	13.8424						BmTE_RM6-5356	2.212	2.1512	1.9896	2.2968
BmTE_RM6-5371	1	1	1	1						BmTE_RM6-5371	1	1	1	1
BmTE_RM6-5382	1	1	1	2.42693						BmTE_RM6-5382	1	1	1	1
BmTE_RM6-54	1	7.98467	9.36776	9.56159						BmTE_RM6-54	24.4648	25.551	33.3177	30.9554
BmTE_RM6-5402	1	1	1	3.85386						BmTE_RM6-5402	1	1	1	1
BmTE_RM6-5403	7.74727	10.7785	9.36776	22.404						BmTE_RM6-5403	1.8114	1.45875	1.15774	1.58435
BmTE_RM6-5431	4.37364	13.5724	3.78925	5.2808						BmTE_RM6-5431	1	1	1	1
BmTE_RM6-5454	1	1	1	1						BmTE_RM6-5454	1	1	1	1
BmTE_RM6-546	27.9891	1	6.5785	8.13466						BmTE_RM6-546	1	1	1	1
BmTE_RM6-5481	1	1	1	1						BmTE_RM6-5481	1.46442	1.31965	1.78509	1.93483
BmTE_RM6-5485	14.4945	14.9693	1	10.9885						BmTE_RM6-5485	4.60258	4.519	4.3374	5.15881
BmTE_RM6-5488	1	3.79387	3.78925	3.85386						BmTE_RM6-5488	1.13827	1.15634	1	1.42675
BmTE_RM6-5511	1	1	1	1						BmTE_RM6-5511	1	1	1	1
BmTE_RM6-5518	1	1	1	1						BmTE_RM6-5518	1	1	1	1
BmTE_RM6-5527	7.74727	16.3663	6.5785	6.70773						BmTE_RM6-5527	1	1	1	1
BmTE_RM6-5532	1	1	1	1						BmTE_RM6-5532	1	1	1	1
BmTE_RM6-5534	61.7255	65.259	37.2603	16.6963						BmTE_RM6-5534	1.17186	1.30916	1.18224	1.12859
BmTE_RM6-555	1	1	1	1						BmTE_RM6-555	1	1	1	1
BmTE_RM6-5552	4.37364	3.79387	12.157	5.2808						BmTE_RM6-5552	1.03823	1.06484	1.05574	1.118
BmTE_RM6-5559	1	1	1	5.2808						BmTE_RM6-5559	1	1	1	1
BmTE_RM6-561	1	7.98467	3.78925	5.2808						BmTE_RM6-561	1	1	1	1
BmTE_RM6-5630	17.8682	21.954	23.314	25.2579						BmTE_RM6-5630	1.13628	1.07705	1.04968	1.22784
BmTE_RM6-5636	1	9.38161	1	3.85386						BmTE_RM6-5636	1	1	1	1
BmTE_RM6-5655	1	2.39693	1	3.85386						BmTE_RM6-5655	1	1	1	1
BmTE_RM6-5661	1	1	1	1						BmTE_RM6-5661	1	1	1	1
BmTE_RM6-5673	7.74727	5.1908	9.36776	6.70773						BmTE_RM6-5673	1	1	1	1
BmTE_RM6-5682	1	5.1908	1	3.85386						BmTE_RM6-5682	1	1	1	1
BmTE_RM6-569	14.4945	14.9693	6.5785	6.70773						BmTE_RM6-569	1	1	1	1
BmTE_RM6-574	17.8682	19.1602	3.78925	5.2808						BmTE_RM6-574	1	1	1	1
BmTE_RM6-5745	14.4945	47.0988	51.2065	49.5157						BmTE_RM6-5745	3.92178	4.10947	3.4391	3.93524
BmTE_RM6-5774	7.74727	1	1	15.2693						BmTE_RM6-5774	1.82416	1.74006	2.13097	2.04742
BmTE_RM6-58	1	1	1	1						BmTE_RM6-58	1	1	1	1
BmTE_RM6-580	4.37364	1	1	1						BmTE_RM6-580	1	1	1	1
BmTE_RM6-5804	297.88	265.021	318.975	349.172						BmTE_RM6-5804	4.7061	4.8061	5.35483	5.24727
BmTE_RM6-5805	14.4945	10.7785	40.0495	36.6733						BmTE_RM6-5805	1.48919	1.42489	1.54442	1.74399
BmTE_RM6-5806	1	5.1908	1	2.42693						BmTE_RM6-5806	1	1	1	1
BmTE_RM6-582	7.74727	2.39693	1	5.2808						BmTE_RM6-582	1	1	1	1
BmTE_RM6-5840	1	1	1	5.2808						BmTE_RM6-5840	1	1	1	1
BmTE_RM6-5851	48.2309	28.9387	31.6818	28.1117						BmTE_RM6-5851	1.11985	1.11088	1.23299	1.31386
BmTE_RM6-586	1	1	1	1						BmTE_RM6-586	1	1	1	1
BmTE_RM6-5862	166.308	175.617	221.351	237.871						BmTE_RM6-5862	5.0758	5.07495	7.62537	7.85845
BmTE_RM6-587	27.9891	6.58774	6.5785	5.2808						BmTE_RM6-587	1	1	1	1
BmTE_RM6-589	1	2.39693	3.78925	3.85386						BmTE_RM6-589	1	1	1	1
BmTE_RM6-590	1	1	1	3.85386						BmTE_RM6-590	1	1	1	1
BmTE_RM6-5902	1	7.98467	1	3.85386						BmTE_RM6-5902	2.83478	2.61927	3.47944	4.31491
BmTE_RM6-5924	4.37364	1	9.36776	2.42693						BmTE_RM6-5924	1	1	1	1
BmTE_RM6-593	14.4945	14.9693	12.157	19.5501						BmTE_RM6-593	1	1	1.12918	1.04558
BmTE_RM6-5944	21.2418	41.5111	17.7355	20.9771						BmTE_RM6-5944	1.19608	1.05543	1.07147	1.25216
BmTE_RM6-5945	1	1	1	1						BmTE_RM6-5945	1	1	1	1
BmTE_RM6-595	1	1	3.78925	1						BmTE_RM6-595	1.12235	1.06918	1.0892	1.09441
BmTE_RM6-5958	1	2.39693	6.5785	3.85386						BmTE_RM6-5958	1	1	1	1
BmTE_RM6-596	1	2.39693	1	1						BmTE_RM6-596	1	1	1	1
BmTE_RM6-5964	1	5.1908	3.78925	2.42693						BmTE_RM6-5964	1.08613	1	1	1
BmTE_RM6-5966	1	2.39693	1	1						BmTE_RM6-5966	1	1	1	1
BmTE_RM6-5985	14.4945	20.5571	9.36776	18.1232						BmTE_RM6-5985	1.57539	1.68598	1.95445	1.88795
BmTE_RM6-599	14.4945	13.5724	9.36776	22.404						BmTE_RM6-599	1	1	1	1.08961
BmTE_RM6-6026	1	1	1	1						BmTE_RM6-6026	1.4571	1.70482	1.44431	1.21376
BmTE_RM6-604	4.37364	9.38161	3.78925	12.4155						BmTE_RM6-604	1	1	1	1
BmTE_RM6-605	4.37364	1	1	2.42693						BmTE_RM6-605	1	1	1	1
BmTE_RM6-6054	4.37364	3.79387	1	2.42693						BmTE_RM6-6054	1	1	1	1
BmTE_RM6-6072	4.37364	2.39693	1	1						BmTE_RM6-6072	1	1	1	1
BmTE_RM6-608	1	2.39693	1	1						BmTE_RM6-608	1	1	1	1
BmTE_RM6-6117	1	7.98467	1	5.2808						BmTE_RM6-6117	1.17874	2.11163	1.26062	1.36779
BmTE_RM6-6120	1	1	1	1						BmTE_RM6-6120	1	1	1	1
BmTE_RM6-6163	1	1	1	1						BmTE_RM6-6163	1	1	1	1
BmTE_RM6-617	4.37364	5.1908	3.78925	3.85386						BmTE_RM6-617	1.0895	1.0506	1	1
BmTE_RM6-6182	1	1	1	1						BmTE_RM6-6182	1	1	1	1
BmTE_RM6-6198	1	1	1	1						BmTE_RM6-6198	1	1	1	1
BmTE_RM6-621	17.8682	16.3663	34.471	18.1232						BmTE_RM6-621	2.30896	2.09638	2.79071	2.0973
BmTE_RM6-622	21.2418	17.7632	14.9463	9.56159						BmTE_RM6-622	4.16148	3.49035	3.6587	4.14295
BmTE_RM6-624	24.6155	21.954	12.157	19.5501						BmTE_RM6-624	1.01753	1.05946	1.13631	1.14427
BmTE_RM6-6321	11.1209	17.7632	12.157	22.404						BmTE_RM6-6321	1	1	1.74927	1.26435
BmTE_RM6-6331	7.74727	10.7785	17.7355	12.4155						BmTE_RM6-6331	4.12048	5.07457	4.14152	5.8156
BmTE_RM6-639	4.37364	9.38161	1	3.85386						BmTE_RM6-639	4.03756	3.0232	4.11438	4.25352
BmTE_RM6-6395	1	3.79387	3.78925	1						BmTE_RM6-6395	1	1	1	1
BmTE_RM6-6410	65.0991	31.7326	53.9958	68.0658						BmTE_RM6-6410	1.55736	1.47565	1.82798	2.017
BmTE_RM6-6427	1	2.39693	1	2.42693						BmTE_RM6-6427	1	1	1	1
BmTE_RM6-644	1	3.79387	1	2.42693						BmTE_RM6-644	1	1	1	1
BmTE_RM6-65	1	3.79387	9.36776	6.70773						BmTE_RM6-65	1.04803	1	1	1
BmTE_RM6-658	1	1	3.78925	1						BmTE_RM6-658	1	1	1	1
BmTE_RM6-668	11.1209	13.5724	3.78925	10.9885						BmTE_RM6-668	1	1	1	1
BmTE_RM6-6688	1	2.39693	1	1						BmTE_RM6-6688	1	1	1	1
BmTE_RM6-671	1	6.58774	3.78925	2.42693						BmTE_RM6-671	1	1	1	1
BmTE_RM6-6713	1	1	1	1						BmTE_RM6-6713	1	1	1	1
BmTE_RM6-686	1	2.39693	1	1						BmTE_RM6-686	1	1	1	1
BmTE_RM6-6875	537.408	452.21	455.648	558.931						BmTE_RM6-6875	31.5854	34.1826	251.791	344.062
BmTE_RM6-688	1	5.1908	9.36776	6.70773						BmTE_RM6-688	1	1	1	1
BmTE_RM6-6887	1	3.79387	1	2.42693						BmTE_RM6-6887	1	1	1	1
BmTE_RM6-6889	1	1	1	1						BmTE_RM6-6889	1	1	1	1
BmTE_RM6-6914	1195.27	1536.23	433.334	540.38						BmTE_RM6-6914	252.872	229.459	412.733	437.259
BmTE_RM6-700	4.37364	1	1	2.42693						BmTE_RM6-700	1.14968	1.16925	1	1
BmTE_RM6-7034	1	1	1	2.42693						BmTE_RM6-7034	1	1	1	1
BmTE_RM6-7044	7.74727	12.1755	23.314	12.4155						BmTE_RM6-7044	4.3888	6.39704	3.96925	4.04451
BmTE_RM6-705	1	1	1	1						BmTE_RM6-705	1	1	1	1
BmTE_RM6-7055	17.8682	17.7632	6.5785	23.8309						BmTE_RM6-7055	1.87382	1.5999	1.75837	1.4495
BmTE_RM6-710	102.209	84.8161	171.144	233.59						BmTE_RM6-710	9.15227	9.23706	13.2198	14.0583
BmTE_RM6-7117	952.366	876.878	1016.29	942.775						BmTE_RM6-7117	78.1624	172.643	83.3814	152.289
BmTE_RM6-7176	1	5.1908	3.78925	1						BmTE_RM6-7176	1.01514	1	1	1
BmTE_RM6-734	1	7.98467	6.5785	3.85386						BmTE_RM6-734	1	1	1	1
BmTE_RM6-7354	4.37364	1	6.5785	13.8424						BmTE_RM6-7354	2.42689	2.68362	4.01517	3.1701
BmTE_RM6-74	11.1209	14.9693	6.5785	6.70773						BmTE_RM6-74	1.43787	1.6189	1.42562	1.63819
BmTE_RM6-740	4.37364	3.79387	1	6.70773						BmTE_RM6-740	1	1	1	1
BmTE_RM6-742	11.1209	3.79387	6.5785	12.4155						BmTE_RM6-742	1	1	1.06148	1
BmTE_RM6-7423	1	1	6.5785	1						BmTE_RM6-7423	1.38223	1	1	1.13108
BmTE_RM6-744	375.474	183.998	609.057	273.544						BmTE_RM6-744	1	1.35943	1	1
BmTE_RM6-7449	51.6046	31.7326	67.9421	50.9426						BmTE_RM6-7449	4.92378	4.23459	3.85436	4.98476
BmTE_RM6-7475	1	3.79387	1	6.70773						BmTE_RM6-7475	44.8185	49.5535	129.985	104.468
BmTE_RM6-748	1	2.39693	1	2.42693						BmTE_RM6-748	1	1	1	1
BmTE_RM6-7492	4.37364	5.1908	6.5785	2.42693						BmTE_RM6-7492	1.10934	1	1	1
BmTE_RM6-7550	7.74727	7.98467	6.5785	3.85386						BmTE_RM6-7550	1.02622	1	1	1.02697
BmTE_RM6-7603	1	1	1	1						BmTE_RM6-7603	1	1	1	1
BmTE_RM6-766	1	1	1	1						BmTE_RM6-766	1	1	1	1
BmTE_RM6-767	1	5.1908	1	2.42693						BmTE_RM6-767	1	1	1	1
BmTE_RM6-771	11.1209	7.98467	1	5.2808						BmTE_RM6-771	1.0491	1.08328	1.11931	1.12628
BmTE_RM6-775	1	1	1	1						BmTE_RM6-775	1	1	1	1
BmTE_RM6-7851	11.1209	10.7785	3.78925	12.4155						BmTE_RM6-7851	1.64103	1.14497	1.37386	1.32975
BmTE_RM6-7870	4.37364	1	1	1						BmTE_RM6-7870	1	1	1	1
BmTE_RM6-7886	48.2309	44.305	34.471	28.1117						BmTE_RM6-7886	1	1	1	1
BmTE_RM6-789	1	1	1	2.42693						BmTE_RM6-789	1	1	1	1
BmTE_RM6-7928	1	1	1	1						BmTE_RM6-7928	1	1	1	1
BmTE_RM6-797	1	1	1	1						BmTE_RM6-797	1	1	1	1
BmTE_RM6-8008	1	1	3.78925	2.42693						BmTE_RM6-8008	3.37734	2.46628	3.73099	1.74116
BmTE_RM6-805	1	3.79387	1	1						BmTE_RM6-805	1	1	1	1
BmTE_RM6-8121	11.1209	10.7785	23.314	20.9771						BmTE_RM6-8121	4.06114	4.75561	4.86072	4.60601
BmTE_RM6-814	7.74727	3.79387	12.157	6.70773						BmTE_RM6-814	1	1	1	1.24718
BmTE_RM6-8141	11.1209	12.1755	12.157	12.4155						BmTE_RM6-8141	1	1	1	1
BmTE_RM6-8172	17.8682	10.7785	6.5785	13.8424						BmTE_RM6-8172	3.07553	3.56466	4.0782	5.73296
BmTE_RM6-8176	14.4945	48.4958	9.36776	33.8194						BmTE_RM6-8176	5.00614	5.57503	8.1682	8.91508
BmTE_RM6-8182	7.74727	6.58774	6.5785	6.70773						BmTE_RM6-8182	1	1	1	1
BmTE_RM6-819	1	7.98467	3.78925	5.2808						BmTE_RM6-819	1	1	1	1
BmTE_RM6-82	1	3.79387	1	8.13466						BmTE_RM6-82	1	1	1	1
BmTE_RM6-8200	27.9891	37.3203	23.314	18.1232						BmTE_RM6-8200	49.0609	51.7635	171.709	160.232
BmTE_RM6-824	1	10.7785	3.78925	1						BmTE_RM6-824	1	1	1	1
BmTE_RM6-8256	24.6155	47.0988	9.36776	26.6848						BmTE_RM6-8256	3.54196	3.82772	5.70131	5.93356
BmTE_RM6-8265	1	6.58774	1	3.85386						BmTE_RM6-8265	1.16488	1	1	1
BmTE_RM6-829	21.2418	28.9387	3.78925	12.4155						BmTE_RM6-829	2.40152	2.58477	2.96778	3.40317
BmTE_RM6-8305	65.0991	83.4192	51.2065	68.0658						BmTE_RM6-8305	19.5158	18.0391	22.0718	21.8713
BmTE_RM6-8338	4.37364	1	1	1						BmTE_RM6-8338	1	1	1	1
BmTE_RM6-836	7.74727	28.9387	12.157	13.8424						BmTE_RM6-836	1.40305	1.22788	1.44075	1.05183
BmTE_RM6-837	1	3.79387	3.78925	2.42693						BmTE_RM6-837	1	1	1	1
BmTE_RM6-8398	4.37364	6.58774	1	6.70773						BmTE_RM6-8398	1.92852	2.01373	1.62245	2.48233
BmTE_RM6-844	4.37364	17.7632	3.78925	15.2693						BmTE_RM6-844	1.54265	1.80473	1.49288	1.67727
BmTE_RM6-8595	1	2.39693	1	1						BmTE_RM6-8595	1	1	1	1
BmTE_RM6-866	21.2418	5.1908	6.5785	12.4155						BmTE_RM6-866	5.01682	3.68684	4.24455	5.01616
BmTE_RM6-88	1	1	1	1						BmTE_RM6-88	1	1	1	1
BmTE_RM6-880	24.6155	17.7632	3.78925	10.9885						BmTE_RM6-880	1.68058	1.83649	1.60402	2.1264
BmTE_RM6-887	1	9.38161	1	3.85386						BmTE_RM6-887	1.10541	1.23839	1	1.10845
BmTE_RM6-89	125.825	230.097	115.359	197.917						BmTE_RM6-89	22.0806	24.0503	34.9261	41.6887
BmTE_RM6-892	1	1	1	5.2808						BmTE_RM6-892	1	1	1	1
BmTE_RM6-8932	4.37364	7.98467	6.5785	3.85386						BmTE_RM6-8932	1	1	1	1
BmTE_RM6-897	1	1	1	5.2808						BmTE_RM6-897	1	1	1	1
BmTE_RM6-90	14.4945	34.5264	26.1033	25.2579						BmTE_RM6-90	6.94799	8.51697	8.09947	9.41416
BmTE_RM6-912	1	2.39693	3.78925	2.42693						BmTE_RM6-912	1	1	1	1
BmTE_RM6-913	14.4945	12.1755	12.157	9.56159						BmTE_RM6-913	1	1	1	1.45479
BmTE_RM6-921	1	1	1	1						BmTE_RM6-921	1.72917	1.11779	1.50626	1.53584
BmTE_RM6-923	4.37364	7.98467	3.78925	5.2808						BmTE_RM6-923	1	1	1	1
BmTE_RM6-933	27.9891	19.1602	14.9463	18.1232						BmTE_RM6-933	2.81754	2.51693	3.08218	3.29288
BmTE_RM6-9361	44.8573	16.3663	12.157	20.9771						BmTE_RM6-9361	1	1	1	1
BmTE_RM6-9384	14.4945	2.39693	6.5785	3.85386						BmTE_RM6-9384	1	1	1	1
BmTE_RM6-94	7.74727	6.58774	9.36776	2.42693						BmTE_RM6-94	1	1	1	1
BmTE_RM6-941	11.1209	26.1448	1	12.4155						BmTE_RM6-941	2.37387	2.33504	2.77363	2.36193
BmTE_RM6-943	1	5.1908	3.78925	5.2808						BmTE_RM6-943	1	1	1	1
BmTE_RM6-9574	1	1	1	1						BmTE_RM6-9574	1	1	1	1
BmTE_RM6-9613	216.913	242.67	182.301	153.682						BmTE_RM6-9613	6.64401	7.49528	8.96138	8.55895
BmTE_RM6-962	1	2.39693	1	1						BmTE_RM6-962	1	1	1	1
BmTE_RM6-9654	1	2.39693	3.78925	6.70773						BmTE_RM6-9654	1	1	1.14549	1
BmTE_RM6-9683	4.37364	5.1908	3.78925	6.70773						BmTE_RM6-9683	1	1	1	1
BmTE_RM6-97	1	1	1	1						BmTE_RM6-97	1	1	1	1
BmTE_RM6-9737	375.474	636.605	282.714	436.214						BmTE_RM6-9737	15.3908	14.7584	29.0877	35.958
BmTE_RM6-9794	24.6155	35.9234	20.5248	28.1117						BmTE_RM6-9794	1.48995	1.59223	1.70616	1.83433
BmTE_RM6-98	1	3.79387	1	5.2808						BmTE_RM6-98	1.27778	1.4188	1	1.09526
BmTE_RM6-9883	4.37364	1	1	1						BmTE_RM6-9883	1	1	1	1
BmTE_RM6-99	7.74727	16.3663	6.5785	18.1232						BmTE_RM6-99	3.90478	2.89843	3.90124	3.38531
BmTE_RM6-994	4.37364	16.3663	14.9463	10.9885						BmTE_RM6-994	1.55279	1.06945	1.11941	1.18957
BmTc1	1	16.3663	9.36776	10.9885						BmTc1	2.04267	2.26322	2.32118	2.80063
Bmhopper	14.4945	14.9693	45.628	36.6733						Bmhopper	1.72749	1.6826	2.59483	2.0988
Bmmar6	4.37364	6.58774	1	5.2808						Bmmar6	26.2659	26.6618	38.1941	34.2994
BmpiggyBac-MER85	1171.65	1378.38	2028.79	2471.02						BmpiggyBac-MER85	91.3881	92.6696	127.384	127.724
BovB_BM	11.1209	13.5724	6.5785	5.2808						BovB_BM	1.25847	1.18267	1.29311	1.32132
CATS	4.37364	19.1602	9.36776	19.5501						CATS	4.26591	4.14104	5.66812	6.02763
CR1-1_BM	162.935	170.029	173.934	263.556						CR1-1_BM	8.25171	7.94231	10.7295	9.6142
Chapaev-1_BM	4.37364	10.7785	3.78925	2.42693						Chapaev-1_BM	5.83871	5.4987	4.94559	5.06548
Chikuri_polyA_type	51.6046	28.9387	34.471	33.8194						Chikuri_polyA_type	37.4197	41.9369	50.2077	50.944
ChoBm1	412.584	435.447	452.859	604.592						ChoBm1	16.2913	16.0682	24.0707	26.1278
Chochin	115.704	102.976	187.88	220.748						Chochin	4.40585	3.79799	4.32409	4.84724
Copia-1_BM-I	112.33	147.678	53.9958	62.3581						Copia-1_BM-I	3.06218	3.24545	3.35342	3.90738
Copia-1_BM-LTR	1	12.1755	12.157	5.2808						Copia-1_BM-LTR	1	1	1	1
Copia-2_BM-I	24.6155	6.58774	14.9463	12.4155						Copia-2_BM-I	1.74794	1.81121	2.10536	1.91082
Copia-2_BM-LTR	1	1	1	1						Copia-2_BM-LTR	1	1	1	1
Cre-1_BM	17.8682	45.7019	14.9463	22.404						Cre-1_BM	4.03319	4.34747	4.67952	4.98603
Cre-2_BM	34.7364	17.7632	12.157	15.2693						Cre-2_BM	1.63691	1.48341	1.93288	1.69117
DIRS-1_BM	11.1209	7.98467	6.5785	10.9885						DIRS-1_BM	1.01899	1.05727	1.02462	1.0456
Daiki	24.6155	13.5724	20.5248	18.1232						Daiki	3.25409	3.62134	3.78778	3.35675
Dong	31.3627	58.2743	37.2603	53.7965						Dong	2.32761	2.77951	2.81246	3.12553
Dong-2_BM	34.7364	58.2743	51.2065	48.0888						Dong-2_BM	1.8746	1.9022	2.17079	2.47598
FUI	75.22	87.61	98.6238	72.3466						FUI	141.525	152.783	435.613	401.405
Gypsy-1_BM-I	11.1209	7.98467	3.78925	12.4155						Gypsy-1_BM-I	1.62209	1.66736	1.93029	1.75489
Gypsy-1_BM-LTR	1	1	1	3.85386						Gypsy-1_BM-LTR	1	1.08052	1.06922	1.07326
Gypsy-2_BM-I	7.74727	6.58774	12.157	8.13466						Gypsy-2_BM-I	1.05134	1.04354	1.11851	1.09243
Gypsy-3_BM-I	21.2418	23.351	20.5248	12.4155						Gypsy-3_BM-I	3.68476	4.2364	7.03555	8.53196
Gypsy-3_BM-LTR	1	2.39693	1	3.85386						Gypsy-3_BM-LTR	1	1	1	1.17821
Gypsy-4_BM-I	71.8464	112.755	42.8388	49.5157						Gypsy-4_BM-I	1.99287	2.14024	1.61827	1.90178
Gypsy-4_BM-LTR	1	2.39693	3.78925	2.42693						Gypsy-4_BM-LTR	1	1	1.31997	1.11289
Gypsy-6_BM-I	21.2418	27.5418	9.36776	35.2464						Gypsy-6_BM-I	1	1.01192	1.0205	1.01085
Gypsy-6_BM-LTR	4.37364	10.7785	12.157	12.4155						Gypsy-6_BM-LTR	1	1	1	1
Gypsy-7_BM-I	51.6046	95.9916	106.992	118.008						Gypsy-7_BM-I	3.57203	4.11206	4.41195	3.65254
Gypsy-7_BM-LTR	4.37364	2.39693	1	1						Gypsy-7_BM-LTR	1	1	1	1
HOPEBm2	11.1209	7.98467	6.5785	8.13466						HOPEBm2	24.2898	24.336	29.4426	24.3155
Harbinger-N1_BM	21.2418	30.3356	17.7355	19.5501						Harbinger-N1_BM	2.17148	3.70229	2.5031	3.41047
Helitron-1_BM	378.847	330.677	472.384	527.538						Helitron-1_BM	367.377	389.862	325.272	340.077
Helitron-N1B_BM	1	6.58774	6.5785	3.85386						Helitron-N1B_BM	2.04323	1.78643	1.45069	1.95404
Helitron-N1C_BM	14.4945	5.1908	14.9463	5.2808						Helitron-N1C_BM	2.16904	1.66095	2.7045	6.11157
Helitron-N1_BM	44.8573	35.9234	48.4173	29.5386						Helitron-N1_BM	6.49576	5.43882	7.38268	11.9411
Hikikomori	14.4945	10.7785	14.9463	9.56159						Hikikomori	1	1	1	1
I-1_BM	17.8682	38.7172	6.5785	19.5501						I-1_BM	1.30392	1.36959	1.3623	1.46016
I-2_BM	254.023	339.058	413.809	523.257						I-2_BM	7.26232	6.70054	7.13089	7.9869
ISL2EU-1_BM	156.187	167.235	215.772	153.682						ISL2EU-1_BM	16.594	16.4337	14.334	15.007
Ichiro	31.3627	14.9693	12.157	8.13466						Ichiro	1.74291	1.68083	2.49618	2.28386
Inoki	662.233	862.909	265.979	306.364						Inoki	10.6436	10.328	16.6372	17.3814
Ins11	58.3518	58.2743	26.1033	52.3696						Ins11	59.1242	57.3671	53.8622	59.6329
Judo	27.9891	38.7172	23.314	45.2349						Judo	1.16925	1.13509	1.33871	1.30728
KWMTBOMO00001.mrna1	520.54	547.202	349.657	439.068						KWMTBOMO00001.mrna1	6.8853	6.92129	8.7719	8.50227
KWMTBOMO00002.mrna1	11.1209	10.7785	3.78925	3.85386						KWMTBOMO00002.mrna1	1	1	1	1
KWMTBOMO00003.mrna1	4.37364	3.79387	1	2.42693						KWMTBOMO00003.mrna1	1.51195	1.69291	1.76152	1.82995
KWMTBOMO00004.mrna1	4.37364	3.79387	1	3.85386						KWMTBOMO00004.mrna1	5.99876	4.66453	5.38344	6.15853
KWMTBOMO00005.mrna1	1	3.79387	1	2.42693						KWMTBOMO00005.mrna1	5.01768	4.04628	5.22316	5.19753
KWMTBOMO00006.mrna1	4.37364	5.1908	1	1						KWMTBOMO00006.mrna1	3.42243	3.08415	3.04754	3.65477
KWMTBOMO00007.mrna1	7.74727	2.39693	3.78925	2.42693						KWMTBOMO00007.mrna1	1.21997	1.1115	1.55297	1.53845
KWMTBOMO00008.mrna1	1	3.79387	1	5.2808						KWMTBOMO00008.mrna1	4.2327	3.55756	4.39116	4.1173
KWMTBOMO00009.mrna1	1	1	1	2.42693						KWMTBOMO00009.mrna1	1	1	1	1
KWMTBOMO00010.mrna1	1	2.39693	1	2.42693						KWMTBOMO00010.mrna1	1.50409	1.4275	1.38791	1.34574
KWMTBOMO00011.mrna1	7.74727	5.1908	6.5785	1						KWMTBOMO00011.mrna1	1.05036	1.29896	1.07343	1.16839
KWMTBOMO00012.mrna1	1	2.39693	1	1						KWMTBOMO00012.mrna1	1	1.0416	1	1.11356
KWMTBOMO00013.mrna1	1	1	1	1						KWMTBOMO00013.mrna1	1	1	1	1.16493
KWMTBOMO00014.mrna1	21.2418	19.1602	40.0495	19.5501						KWMTBOMO00014.mrna1	1.53109	1.652	1.84072	2.10839
KWMTBOMO00015.mrna1	1	1	1	1						KWMTBOMO00015.mrna1	1	1	1	1
KWMTBOMO00016.mrna1	51.6046	49.8927	28.8925	29.5386						KWMTBOMO00016.mrna1	1.41741	1.36093	1.72794	1.90309
KWMTBOMO00017.mrna1	1	3.79387	3.78925	1						KWMTBOMO00017.mrna1	1.04349	1	1.02114	1.1566
KWMTBOMO00018.mrna1	1	3.79387	1	1						KWMTBOMO00018.mrna1	1.05226	1	1	1
KWMTBOMO00019.mrna1	1	9.38161	1	6.70773						KWMTBOMO00019.mrna1	2.6539	3.24418	2.03348	1.97232
KWMTBOMO00020.mrna1	21.2418	19.1602	6.5785	8.13466						KWMTBOMO00020.mrna1	27.1472	32.3323	17.5698	14.8346
KWMTBOMO00021.mrna1	1	7.98467	3.78925	10.9885						KWMTBOMO00021.mrna1	12.6145	13.4059	11.7748	11.4312
KWMTBOMO00022.mrna1	31.3627	31.7326	14.9463	25.2579						KWMTBOMO00022.mrna1	11.7184	10.8237	5.38529	6.96201
KWMTBOMO00023.mrna1	11.1209	7.98467	3.78925	12.4155						KWMTBOMO00023.mrna1	4.7316	4.48033	4.01826	3.55008
KWMTBOMO00024.mrna1	4.37364	5.1908	12.157	6.70773						KWMTBOMO00024.mrna1	9.30812	7.2797	7.69377	9.82177
KWMTBOMO00025.mrna1	1	6.58774	6.5785	6.70773						KWMTBOMO00025.mrna1	3.73325	3.79427	2.83792	3.1379
KWMTBOMO00026.mrna1	4.37364	2.39693	3.78925	2.42693						KWMTBOMO00026.mrna1	1.52757	1.44189	1.37986	1.34174
KWMTBOMO00027.mrna1	1	1	1	1						KWMTBOMO00027.mrna1	1.18183	1.02937	1.1515	1.08017
KWMTBOMO00028.mrna1	1	1	1	1						KWMTBOMO00028.mrna1	1	1.05734	1	1.15652
KWMTBOMO00029.mrna1	1	3.79387	3.78925	2.42693						KWMTBOMO00029.mrna1	1	1	1	1
KWMTBOMO00030.mrna1	1	2.39693	1	1						KWMTBOMO00030.mrna1	1	1	1.17665	1
KWMTBOMO00031.mrna1	1	2.39693	1	2.42693						KWMTBOMO00031.mrna1	1.1871	1.04231	1.03637	1.23098
KWMTBOMO00032.mrna1	21.2418	9.38161	23.314	18.1232						KWMTBOMO00032.mrna1	1.50116	1.86353	1.8583	1.61381
KWMTBOMO00033.mrna1	7.74727	2.39693	3.78925	3.85386						KWMTBOMO00033.mrna1	1.07475	1.02113	1	1
KWMTBOMO00034.mrna1	24.6155	13.5724	45.628	33.8194						KWMTBOMO00034.mrna1	1.60016	1.81436	4.48566	5.07521
KWMTBOMO00035.mrna1	11.1209	5.1908	6.5785	6.70773						KWMTBOMO00035.mrna1	2.64086	2.653	2.71096	2.36586
KWMTBOMO00036.mrna1	1	7.98467	1	1						KWMTBOMO00036.mrna1	1.01646	1	1	1
KWMTBOMO00037.mrna1	4.37364	3.79387	1	1						KWMTBOMO00037.mrna1	1	1	1	1
KWMTBOMO00038.mrna1	4.37364	1	1	2.42693						KWMTBOMO00038.mrna1	4.0847	3.61991	4.06505	3.8915
KWMTBOMO00039.mrna1	1	1	1	1						KWMTBOMO00039.mrna1	1	1	1	1
KWMTBOMO00040.mrna1	1	6.58774	1	1						KWMTBOMO00040.mrna1	1.02806	1	1.02727	1
KWMTBOMO00041.mrna1	1	3.79387	1	2.42693						KWMTBOMO00041.mrna1	1	1	1	1
KWMTBOMO00042.mrna1	1	2.39693	1	1						KWMTBOMO00042.mrna1	1	1	1	1
KWMTBOMO00043.mrna1	1	3.79387	1	1						KWMTBOMO00043.mrna1	1.24946	1	1.33948	1.20532
KWMTBOMO00044.mrna1	1	2.39693	1	3.85386						KWMTBOMO00044.mrna1	1.052	1.17638	1.05054	1
KWMTBOMO00045.mrna1	1	5.1908	6.5785	3.85386						KWMTBOMO00045.mrna1	3.39441	3.61249	3.2866	2.2101
KWMTBOMO00046.mrna1	1	2.39693	1	3.85386						KWMTBOMO00046.mrna1	1.03706	1.20952	1.18011	1.11438
KWMTBOMO00047.mrna1	4.37364	1	1	1						KWMTBOMO00047.mrna1	6.28146	4.02807	3.3861	4.78825
KWMTBOMO00048.mrna1	1	1	3.78925	1						KWMTBOMO00048.mrna1	2.83115	2.21799	2.17789	2.02507
KWMTBOMO00049.mrna1	1	1	1	1						KWMTBOMO00049.mrna1	1	1	1	1
KWMTBOMO00050.mrna1	4.37364	5.1908	6.5785	8.13466						KWMTBOMO00050.mrna1	1.03422	1.0387	1.06653	1.07041
KWMTBOMO00051.mrna1	4.37364	13.5724	1	23.8309						KWMTBOMO00051.mrna1	19.1124	18.9803	15.1695	17.6403
KWMTBOMO00052.mrna1	1	2.39693	1	3.85386						KWMTBOMO00052.mrna1	3.02225	3.12525	1.9944	2.63994
KWMTBOMO00053.mrna1	1	2.39693	3.78925	2.42693						KWMTBOMO00053.mrna1	1	1	1	1
KWMTBOMO00054.mrna1	1	1	1	2.42693						KWMTBOMO00054.mrna1	1	1	1	1.01614
KWMTBOMO00055.mrna1	11.1209	27.5418	20.5248	38.1002						KWMTBOMO00055.mrna1	1.00244	1.00138	1.01539	1.00627
KWMTBOMO00056.mrna1	1	2.39693	1	3.85386						KWMTBOMO00056.mrna1	1	1	1.07744	1
KWMTBOMO00057.mrna1	1	7.98467	9.36776	5.2808						KWMTBOMO00057.mrna1	3.71292	3.50721	2.31851	2.04666
KWMTBOMO00058.mrna1	1	1	1	1						KWMTBOMO00058.mrna1	1.16078	1.1717	1.2431	1.13784
KWMTBOMO00059.mrna1	4.37364	6.58774	3.78925	1						KWMTBOMO00059.mrna1	3.71255	4.0231	2.47957	2.90732
KWMTBOMO00060.mrna1	4.37364	5.1908	6.5785	10.9885						KWMTBOMO00060.mrna1	3.68753	4.06656	2.73365	3.23712
KWMTBOMO00061.mrna1	21.2418	33.1295	14.9463	19.5501						KWMTBOMO00061.mrna1	3.59943	3.2756	2.89164	3.00575
KWMTBOMO00062.mrna1	1	1	1	2.42693						KWMTBOMO00062.mrna1	1	1	1	1
KWMTBOMO00063.mrna1	1	1	1	1						KWMTBOMO00063.mrna1	1.76946	1.37289	1.26712	1.39582
KWMTBOMO00064.mrna1	1	5.1908	1	2.42693						KWMTBOMO00064.mrna1	2.09303	1.95925	1.50744	1.45317
KWMTBOMO00065.mrna1	1	3.79387	1	3.85386						KWMTBOMO00065.mrna1	7.06742	7.07011	5.27528	6.19802
KWMTBOMO00066.mrna1	1	1	1	2.42693						KWMTBOMO00066.mrna1	1	1	1.04514	1
KWMTBOMO00067.mrna1	7.74727	14.9693	6.5785	6.70773						KWMTBOMO00067.mrna1	9.50513	9.66561	6.67392	8.14754
KWMTBOMO00068.mrna1	1	5.1908	1	3.85386						KWMTBOMO00068.mrna1	6.0121	5.80721	5.4369	4.49907
KWMTBOMO00069.mrna1	1	3.79387	1	1						KWMTBOMO00069.mrna1	1.0986	1.23891	1.09584	1.07246
KWMTBOMO00070.mrna1	14.4945	13.5724	3.78925	2.42693						KWMTBOMO00070.mrna1	3.3371	3.59632	3.98911	3.15135
KWMTBOMO00071.mrna1	4.37364	3.79387	6.5785	1						KWMTBOMO00071.mrna1	2.41734	2.65889	3.24781	2.91866
KWMTBOMO00072.mrna1	17.8682	12.1755	6.5785	15.2693						KWMTBOMO00072.mrna1	2.45819	2.19482	2.32838	2.50746
KWMTBOMO00073.mrna1	1	10.7785	6.5785	16.6963						KWMTBOMO00073.mrna1	1.41244	1.24122	1.77415	1.81207
KWMTBOMO00074.mrna1	1	1	1	1						KWMTBOMO00074.mrna1	1.98704	1.85036	2.34777	2.13638
KWMTBOMO00075.mrna1	1	3.79387	14.9463	12.4155						KWMTBOMO00075.mrna1	3.83191	3.21811	3.88698	4.39674
KWMTBOMO00076.mrna1	4.37364	1	1	1						KWMTBOMO00076.mrna1	1	1	1	1
KWMTBOMO00077.mrna1	17.8682	19.1602	3.78925	10.9885						KWMTBOMO00077.mrna1	1	1	1.00677	1
KWMTBOMO00078.mrna1	1	5.1908	6.5785	6.70773						KWMTBOMO00078.mrna1	1	1	1	1
KWMTBOMO00079.mrna1	7.74727	12.1755	6.5785	8.13466						KWMTBOMO00079.mrna1	16.5911	17.1346	10.0145	12.9406
KWMTBOMO00080.mrna1	21.2418	19.1602	6.5785	9.56159						KWMTBOMO00080.mrna1	6.23617	6.05847	5.74597	6.25994
KWMTBOMO00081.mrna1	44.8573	23.351	45.628	39.5272						KWMTBOMO00081.mrna1	2.86869	2.82984	3.00367	3.45767
KWMTBOMO00082.mrna1	1	1	1	2.42693						KWMTBOMO00082.mrna1	1.05467	1.03091	1.07971	1
KWMTBOMO00083.mrna1	1	2.39693	1	1						KWMTBOMO00083.mrna1	1	1.26614	1.22878	1.16143
KWMTBOMO00084.mrna1	1	2.39693	1	1						KWMTBOMO00084.mrna1	3.9903	4.98241	3.90665	5.27287
KWMTBOMO00085.mrna1	7.74727	2.39693	1	2.42693						KWMTBOMO00085.mrna1	4.47286	4.98001	4.19324	4.7902
KWMTBOMO00086.mrna1	11.1209	21.954	3.78925	18.1232						KWMTBOMO00086.mrna1	14.1785	12.7651	10.8994	12.1165
KWMTBOMO00087.mrna1	4.37364	3.79387	1	3.85386						KWMTBOMO00087.mrna1	1	1	1	1
KWMTBOMO00088.mrna1	1	2.39693	1	1						KWMTBOMO00088.mrna1	1	1	1	1
KWMTBOMO00089.mrna1	17.8682	24.7479	3.78925	29.5386						KWMTBOMO00089.mrna1	9.40909	9.4521	6.63501	7.85995
KWMTBOMO00090.mrna1	1	3.79387	3.78925	3.85386						KWMTBOMO00090.mrna1	3.71062	4.72914	3.32741	3.4169
KWMTBOMO00091.mrna1	17.8682	47.0988	23.314	26.6848						KWMTBOMO00091.mrna1	5.62297	4.72117	3.3022	3.95587
KWMTBOMO00092.mrna1	4.37364	5.1908	17.7355	8.13466						KWMTBOMO00092.mrna1	1.33187	1.26439	1.81379	1.84581
KWMTBOMO00093.mrna1	1	1	1	1						KWMTBOMO00093.mrna1	1.28158	1.0796	1.41056	1.43455
KWMTBOMO00094.mrna1	21.2418	42.908	17.7355	23.8309						KWMTBOMO00094.mrna1	7.15634	6.68039	4.30666	4.83637
KWMTBOMO00095.mrna1	11.1209	13.5724	12.157	9.56159						KWMTBOMO00095.mrna1	14.2399	14.2915	18.2009	19.9172
KWMTBOMO00096.mrna1	4.37364	3.79387	6.5785	8.13466						KWMTBOMO00096.mrna1	1	1	1.15928	1.22478
KWMTBOMO00097.mrna1	4.37364	3.79387	1	2.42693						KWMTBOMO00097.mrna1	16.8171	16.893	14.5453	19.0856
KWMTBOMO00098.mrna1	1	6.58774	1	2.42693						KWMTBOMO00098.mrna1	5.22312	6.08339	4.57531	4.31701
KWMTBOMO00099.mrna1	1	3.79387	1	3.85386						KWMTBOMO00099.mrna1	2.32569	2.67391	1.86981	2.35252
KWMTBOMO00100.mrna1	1	1	3.78925	1						KWMTBOMO00100.mrna1	1	1	1	1
KWMTBOMO00101.mrna1	41.4836	27.5418	9.36776	13.8424						KWMTBOMO00101.mrna1	1.49027	1.64099	2.27329	2.52107
KWMTBOMO00102.mrna1	1	1	1	1						KWMTBOMO00102.mrna1	1.961	1.60779	1.94995	1.88814
KWMTBOMO00103.mrna1	7.74727	16.3663	14.9463	9.56159						KWMTBOMO00103.mrna1	4.76622	5.63305	3.69536	4.57669
KWMTBOMO00104.mrna1	1	10.7785	6.5785	10.9885						KWMTBOMO00104.mrna1	4.15249	3.38029	2.70019	3.11339
KWMTBOMO00105.mrna1	11.1209	5.1908	28.8925	6.70773						KWMTBOMO00105.mrna1	5.61219	6.02209	3.44914	3.54829
KWMTBOMO00106.mrna1	48.2309	70.8467	31.6818	45.2349						KWMTBOMO00106.mrna1	35.0207	38.1675	27.0766	27.9396
KWMTBOMO00107.mrna1	1	14.9693	6.5785	6.70773						KWMTBOMO00107.mrna1	1.49333	1.53189	2.30478	2.46953
KWMTBOMO00108.mrna1	38.11	35.9234	26.1033	12.4155						KWMTBOMO00108.mrna1	28.6549	32.8083	24.3299	24.6233
KWMTBOMO00109.mrna1	1	3.79387	3.78925	5.2808						KWMTBOMO00109.mrna1	4.07983	4.00764	3.66199	3.61948
KWMTBOMO00110.mrna1	4.37364	1	3.78925	1						KWMTBOMO00110.mrna1	1.76249	1.86219	1.78749	1.44126
KWMTBOMO00111.mrna1	1	1	1	2.42693						KWMTBOMO00111.mrna1	4.53391	4.23008	2.11639	2.30281
KWMTBOMO00112.mrna1	1	2.39693	1	2.42693						KWMTBOMO00112.mrna1	1	1	1	1
KWMTBOMO00113.mrna1	4.37364	1	6.5785	9.56159						KWMTBOMO00113.mrna1	1	1	1	1
KWMTBOMO00114.mrna1	4.37364	3.79387	3.78925	2.42693						KWMTBOMO00114.mrna1	1.30999	1.23368	1.14061	1.44649
KWMTBOMO00115.mrna1	4.37364	1	1	1						KWMTBOMO00115.mrna1	1	1	1	1
KWMTBOMO00116.mrna1	4.37364	1	1	1						KWMTBOMO00116.mrna1	1.30197	1.19512	1.29352	1.35505
KWMTBOMO00117.mrna1	1	1	1	1						KWMTBOMO00117.mrna1	1.26027	1.21582	1.26986	1.41058
KWMTBOMO00118.mrna1	1	1	3.78925	2.42693						KWMTBOMO00118.mrna1	1	1	1	1
KWMTBOMO00119.mrna1	1	2.39693	1	1						KWMTBOMO00119.mrna1	1	1	1	1
KWMTBOMO00120.mrna1	4.37364	5.1908	3.78925	9.56159						KWMTBOMO00120.mrna1	1.41704	1	1.18918	1.28604
KWMTBOMO00121.mrna1	7.74727	3.79387	6.5785	1						KWMTBOMO00121.mrna1	1	1	1.0116	1.11049
KWMTBOMO00122.mrna1	1	7.98467	9.36776	3.85386						KWMTBOMO00122.mrna1	2.06591	2.67563	2.41515	2.28385
KWMTBOMO00123.mrna1	21.2418	20.5571	20.5248	2.42693						KWMTBOMO00123.mrna1	1.02739	1.01032	1.0355	1.00939
KWMTBOMO00124.mrna1	1	3.79387	1	3.85386						KWMTBOMO00124.mrna1	1.55556	1.85663	1.49092	1.44166
KWMTBOMO00125.mrna1	1	2.39693	3.78925	1						KWMTBOMO00125.mrna1	2.60758	2.85413	2.15633	2.45543
KWMTBOMO00126.mrna1	1	3.79387	1	1						KWMTBOMO00126.mrna1	1.18512	1.09304	1.11996	1.06349
KWMTBOMO00127.mrna1	1	3.79387	1	1						KWMTBOMO00127.mrna1	3.25976	3.68499	3.17938	3.19773
KWMTBOMO00128.mrna1	1	3.79387	1	1						KWMTBOMO00128.mrna1	1.54754	1.30957	1.66528	1.70415
KWMTBOMO00129.mrna1	11.1209	5.1908	1	2.42693						KWMTBOMO00129.mrna1	2.81715	2.74242	2.14457	2.49561
KWMTBOMO00130.mrna1	1	2.39693	1	1						KWMTBOMO00130.mrna1	1.14653	1.1795	1.13057	1.22614
KWMTBOMO00131.mrna1	1	1	3.78925	2.42693						KWMTBOMO00131.mrna1	1.20268	1.24351	1.22164	1.14336
KWMTBOMO00132.mrna1	1	1	3.78925	2.42693						KWMTBOMO00132.mrna1	1	1	1	1
KWMTBOMO00133.mrna1	1	3.79387	6.5785	5.2808						KWMTBOMO00133.mrna1	1.06667	1.14241	1.21603	1.16768
KWMTBOMO00134.mrna1	4.37364	1	1	1						KWMTBOMO00134.mrna1	1	1	1	1
KWMTBOMO00135.mrna1	4.37364	10.7785	3.78925	8.13466						KWMTBOMO00135.mrna1	3.85772	4.36366	3.51787	3.42427
KWMTBOMO00136.mrna1	1	1	1	1						KWMTBOMO00136.mrna1	3.92498	3.66876	4.46081	3.80173
KWMTBOMO00137.mrna1	1	6.58774	1	3.85386						KWMTBOMO00137.mrna1	1.58176	1.70843	1.26099	1.4604
KWMTBOMO00138.mrna1	1	2.39693	3.78925	2.42693						KWMTBOMO00138.mrna1	1.94486	1.58871	1.52482	1.97209
KWMTBOMO00139.mrna1	4.37364	13.5724	9.36776	10.9885						KWMTBOMO00139.mrna1	3.4065	3.40531	3.0259	3.2769
KWMTBOMO00140.mrna1	7.74727	1	1	2.42693						KWMTBOMO00140.mrna1	1	1	1	1
KWMTBOMO00141.mrna1	1	1	6.5785	2.42693						KWMTBOMO00141.mrna1	1.23718	2.25156	1.23054	1.6507
KWMTBOMO00142.mrna1	1	1	1	1						KWMTBOMO00142.mrna1	1	1	1	1
KWMTBOMO00143.mrna1	1	1	1	1						KWMTBOMO00143.mrna1	1	1.07713	1.06631	1.14036
KWMTBOMO00144.mrna1	1	2.39693	1	1						KWMTBOMO00144.mrna1	1.07776	1	1.07559	1
KWMTBOMO00145.mrna1	14.4945	14.9693	3.78925	8.13466						KWMTBOMO00145.mrna1	1.19051	1.22478	1.157	1.14061
KWMTBOMO00146.mrna1	1	2.39693	3.78925	5.2808						KWMTBOMO00146.mrna1	3.32186	3.1173	2.74729	3.72268
KWMTBOMO00147.mrna1	21.2418	55.4805	17.7355	40.9541						KWMTBOMO00147.mrna1	75.2508	83.3536	73.7758	77.2039
KWMTBOMO00148.mrna1	4.37364	12.1755	6.5785	6.70773						KWMTBOMO00148.mrna1	2.58999	2.55112	1.45456	2.21884
KWMTBOMO00149.mrna1	7.74727	7.98467	20.5248	29.5386						KWMTBOMO00149.mrna1	1.63548	1.91977	2.2354	1.9153
KWMTBOMO00150.mrna1	4.37364	3.79387	1	2.42693						KWMTBOMO00150.mrna1	1.79513	2.44854	1.72995	2.40885
KWMTBOMO00151.mrna1	1	2.39693	3.78925	2.42693						KWMTBOMO00151.mrna1	2.06489	2.36832	1.61165	1.57269
KWMTBOMO00152.mrna1	1	1	1	1						KWMTBOMO00152.mrna1	1	1	1.13796	1.0365
KWMTBOMO00153.mrna1	1	5.1908	6.5785	3.85386						KWMTBOMO00153.mrna1	2.2769	2.57126	1.85787	2.31369
KWMTBOMO00154.mrna1	4.37364	10.7785	6.5785	10.9885						KWMTBOMO00154.mrna1	8.47964	7.87563	5.86438	8.23383
KWMTBOMO00155.mrna1	1	6.58774	1	5.2808						KWMTBOMO00155.mrna1	3.39782	3.41193	2.11533	3.27017
KWMTBOMO00156.mrna1	4.37364	5.1908	14.9463	1						KWMTBOMO00156.mrna1	5.6723	4.68421	3.69338	4.60766
KWMTBOMO00157.mrna1	68.4727	45.7019	40.0495	22.404						KWMTBOMO00157.mrna1	3.21381	3.6153	2.70373	2.77191
KWMTBOMO00158.mrna1	7.74727	7.98467	1	8.13466						KWMTBOMO00158.mrna1	7.73169	6.59036	5.41946	7.19904
KWMTBOMO00159.mrna1	11.1209	12.1755	12.157	3.85386						KWMTBOMO00159.mrna1	5.83056	6.11352	3.44762	5.17671
KWMTBOMO00160.mrna1	48.2309	70.8467	62.3636	58.0773						KWMTBOMO00160.mrna1	5.97269	6.60049	4.18388	4.39707
KWMTBOMO00161.mrna1	1	3.79387	6.5785	3.85386						KWMTBOMO00161.mrna1	1.25969	1.25397	1.3957	1.34661
KWMTBOMO00162.mrna1	1	1	1	1						KWMTBOMO00162.mrna1	1.05935	1.06711	1.15384	1.15266
KWMTBOMO00163.mrna1	11.1209	2.39693	1	5.2808						KWMTBOMO00163.mrna1	1.48675	1.32265	1.70155	1.708
KWMTBOMO00164.mrna1	7.74727	31.7326	28.8925	32.3925						KWMTBOMO00164.mrna1	2.94214	3.67275	3.3122	2.95164
KWMTBOMO00165.mrna1	1	2.39693	1	1						KWMTBOMO00165.mrna1	1	1	1	1
KWMTBOMO00166.mrna1	4.37364	3.79387	1	2.42693						KWMTBOMO00166.mrna1	1	1	1	1
KWMTBOMO00167.mrna1	1	5.1908	1	3.85386						KWMTBOMO00167.mrna1	3.01603	2.61809	2.43706	2.36648
KWMTBOMO00168.mrna1	1	3.79387	1	5.2808						KWMTBOMO00168.mrna1	1.51434	1.64281	1.68415	1.19495
KWMTBOMO00169.mrna1	4.37364	7.98467	3.78925	3.85386						KWMTBOMO00169.mrna1	1.02136	1	1.02077	1.0293
KWMTBOMO00170.mrna1	4.37364	1	3.78925	2.42693						KWMTBOMO00170.mrna1	1	1	1	1
KWMTBOMO00171.mrna1	1	1	1	1						KWMTBOMO00171.mrna1	1.02001	1.02262	1.01945	1
KWMTBOMO00172.mrna1	11.1209	10.7785	6.5785	2.42693						KWMTBOMO00172.mrna1	1	1	1	1
KWMTBOMO00173.mrna1	4.37364	1	1	5.2808						KWMTBOMO00173.mrna1	1.01083	1	1.03159	1.02229
KWMTBOMO00174.mrna1	1	1	3.78925	2.42693						KWMTBOMO00174.mrna1	1	1.02708	1	1.01232
KWMTBOMO00175.mrna1	1	1	1	1						KWMTBOMO00175.mrna1	1	1.16705	1.06154	1.04342
KWMTBOMO00176.mrna1	4.37364	7.98467	12.157	6.70773						KWMTBOMO00176.mrna1	3.76119	3.6539	3.23663	2.46773
KWMTBOMO00177.mrna1	1	5.1908	1	6.70773						KWMTBOMO00177.mrna1	4.57166	3.85217	4.27561	4.36318
KWMTBOMO00178.mrna1	1	3.79387	1	8.13466						KWMTBOMO00178.mrna1	6.83609	6.39933	4.80834	5.11481
KWMTBOMO00179.mrna1	7.74727	20.5571	3.78925	23.8309						KWMTBOMO00179.mrna1	5.99006	6.3901	5.02079	5.9312
KWMTBOMO00180.mrna1	4.37364	10.7785	28.8925	13.8424						KWMTBOMO00180.mrna1	5.7354	5.51228	5.24091	5.05076
KWMTBOMO00181.mrna1	7.74727	7.98467	6.5785	6.70773						KWMTBOMO00181.mrna1	11.8371	9.89411	7.99999	9.12827
KWMTBOMO00182.mrna1	1	3.79387	1	2.42693						KWMTBOMO00182.mrna1	3.87345	4.1644	3.30732	4.88168
KWMTBOMO00183.mrna1	14.4945	9.38161	6.5785	16.6963						KWMTBOMO00183.mrna1	7.81036	7.3738	6.44453	6.65285
KWMTBOMO00184.mrna1	7.74727	5.1908	3.78925	9.56159						KWMTBOMO00184.mrna1	3.65267	3.82307	2.94143	4.30703
KWMTBOMO00185.mrna1	21.2418	12.1755	20.5248	15.2693						KWMTBOMO00185.mrna1	2.76561	2.75426	2.38812	2.50261
KWMTBOMO00186.mrna1	24.6155	20.5571	6.5785	13.8424						KWMTBOMO00186.mrna1	3.4559	3.09227	2.2263	2.62676
KWMTBOMO00187.mrna1	1	13.5724	26.1033	8.13466						KWMTBOMO00187.mrna1	3.22935	3.25656	3.04466	3.66352
KWMTBOMO00188.mrna1	1	2.39693	3.78925	1						KWMTBOMO00188.mrna1	2.6815	2.86133	2.22154	2.71174
KWMTBOMO00189.mrna1	7.74727	9.38161	6.5785	9.56159						KWMTBOMO00189.mrna1	1.04611	1	1.10244	1.10843
KWMTBOMO00190.mrna1	21.2418	40.1142	34.471	33.8194						KWMTBOMO00190.mrna1	1.00401	1.00851	1.0039	1.00929
KWMTBOMO00191.mrna1	21.2418	34.5264	20.5248	23.8309						KWMTBOMO00191.mrna1	1.43938	1.38787	1.38962	1.58289
KWMTBOMO00192.mrna1	1	2.39693	1	5.2808						KWMTBOMO00192.mrna1	11.2394	10.1716	9.21961	12.4222
KWMTBOMO00193.mrna1	1	1	1	1						KWMTBOMO00193.mrna1	1.06732	1	1.13088	1
KWMTBOMO00194.mrna1	14.4945	5.1908	14.9463	20.9771						KWMTBOMO00194.mrna1	7.54811	7.326	5.69646	8.58707
KWMTBOMO00195.mrna1	7.74727	9.38161	3.78925	5.2808						KWMTBOMO00195.mrna1	3.49189	4.73431	3.27627	3.10037
KWMTBOMO00196.mrna1	24.6155	26.1448	9.36776	13.8424						KWMTBOMO00196.mrna1	10.7406	10.7089	7.70954	7.68088
KWMTBOMO00197.mrna1	17.8682	23.351	3.78925	18.1232						KWMTBOMO00197.mrna1	16.5875	13.6025	10.1471	12.223
KWMTBOMO00198.mrna1	1	1	1	2.42693						KWMTBOMO00198.mrna1	1.43784	1.28663	1.3584	1.45046
KWMTBOMO00199.mrna1	7.74727	10.7785	1	9.56159						KWMTBOMO00199.mrna1	4.35919	4.06892	3.11915	4.05546
KWMTBOMO00200.mrna1	4.37364	7.98467	1	5.2808						KWMTBOMO00200.mrna1	14.9443	13.6826	12.197	11.069
KWMTBOMO00201.mrna1	11.1209	9.38161	6.5785	6.70773						KWMTBOMO00201.mrna1	1.57326	1.67909	1.45109	1.85659
KWMTBOMO00202.mrna1	1	1	3.78925	6.70773						KWMTBOMO00202.mrna1	1	1	1	1
KWMTBOMO00203.mrna1	11.1209	38.7172	9.36776	30.9656						KWMTBOMO00203.mrna1	14.7676	15.022	12.6319	13.9812
KWMTBOMO00204.mrna1	4.37364	1	1	1						KWMTBOMO00204.mrna1	1.10973	1	1.02666	1.05644
KWMTBOMO00205.mrna1	7.74727	6.58774	12.157	5.2808						KWMTBOMO00205.mrna1	2.03843	2.58066	2.43643	2.25326
KWMTBOMO00206.mrna1	51.6046	54.0835	14.9463	28.1117						KWMTBOMO00206.mrna1	2.1373	2.18122	2.68688	3.18413
KWMTBOMO00207.mrna1	1	7.98467	1	2.42693						KWMTBOMO00207.mrna1	1.13553	1.22988	1.13174	1.20915
KWMTBOMO00208.mrna1	7.74727	1	3.78925	2.42693						KWMTBOMO00208.mrna1	1	1.03317	1	1.06037
KWMTBOMO00209.mrna1	1	3.79387	1	1						KWMTBOMO00209.mrna1	1.03394	1.17269	1.19794	1.19204
KWMTBOMO00210.mrna1	1	7.98467	6.5785	5.2808						KWMTBOMO00210.mrna1	4.76094	4.6426	3.54513	3.95504
KWMTBOMO00211.mrna1	1	5.1908	1	8.13466						KWMTBOMO00211.mrna1	2.87996	2.65856	2.34542	2.38152
KWMTBOMO00212.mrna1	7.74727	1	6.5785	1						KWMTBOMO00212.mrna1	1	1	1	1
KWMTBOMO00213.mrna1	4.37364	5.1908	1	8.13466						KWMTBOMO00213.mrna1	2.71369	2.6715	2.61489	2.11706
KWMTBOMO00214.mrna1	1	7.98467	1	12.4155						KWMTBOMO00214.mrna1	3.05468	2.96818	2.25939	2.73689
KWMTBOMO00215.mrna1	7.74727	5.1908	3.78925	5.2808						KWMTBOMO00215.mrna1	1	1	1	1
KWMTBOMO00216.mrna1	1	3.79387	1	3.85386						KWMTBOMO00216.mrna1	1	1	1	1
KWMTBOMO00217.mrna1	1	1	1	1						KWMTBOMO00217.mrna1	1.52557	1.27733	1.30652	1.6849
KWMTBOMO00218.mrna1	11.1209	2.39693	9.36776	5.2808						KWMTBOMO00218.mrna1	6.0505	5.74315	5.47571	5.93561
KWMTBOMO00219.mrna1	1	5.1908	3.78925	3.85386						KWMTBOMO00219.mrna1	1.96827	1.75273	1.38236	2.27634
KWMTBOMO00220.mrna1	1	1	3.78925	2.42693						KWMTBOMO00220.mrna1	1	1	1	1.05719
KWMTBOMO00221.mrna1	1	1	1	1						KWMTBOMO00221.mrna1	1	1	1	1.02292
KWMTBOMO00222.mrna1	7.74727	3.79387	3.78925	1						KWMTBOMO00222.mrna1	5.02889	4.67244	3.79728	4.21448
KWMTBOMO00223.mrna1	11.1209	3.79387	6.5785	3.85386						KWMTBOMO00223.mrna1	7.30281	6.38795	7.42057	7.04349
KWMTBOMO00224.mrna1	4.37364	5.1908	1	1						KWMTBOMO00224.mrna1	1	1	1	1
KWMTBOMO00225.mrna1	1	2.39693	3.78925	1						KWMTBOMO00225.mrna1	2.73709	2.71298	3.15971	2.99495
KWMTBOMO00226.mrna1	4.37364	1	1	2.42693						KWMTBOMO00226.mrna1	1	1	1	1
KWMTBOMO00227.mrna1	1	1	1	1						KWMTBOMO00227.mrna1	1	1	1	1
KWMTBOMO00228.mrna1	1	2.39693	1	1						KWMTBOMO00228.mrna1	1.01705	1	1	1
KWMTBOMO00229.mrna1	4.37364	9.38161	6.5785	13.8424						KWMTBOMO00229.mrna1	1	1	1.01159	1.02452
KWMTBOMO00230.mrna1	4.37364	1	1	2.42693						KWMTBOMO00230.mrna1	1	1	1	1.04369
KWMTBOMO00231.mrna1	1	1	1	1						KWMTBOMO00231.mrna1	1	1.02526	1	1
KWMTBOMO00232.mrna1	1	2.39693	1	1						KWMTBOMO00232.mrna1	1.23159	1.17855	1.25581	1.2491
KWMTBOMO00233.mrna1	1	1	1	1						KWMTBOMO00233.mrna1	1.1769	1.24003	1.24073	1.2002
KWMTBOMO00234.mrna1	1	2.39693	1	9.56159						KWMTBOMO00234.mrna1	1.32433	1.45525	1.45657	1.46024
KWMTBOMO00235.mrna1	1	5.1908	6.5785	2.42693						KWMTBOMO00235.mrna1	2.77265	2.67036	2.77528	2.10529
KWMTBOMO00236.mrna1	14.4945	37.3203	31.6818	32.3925						KWMTBOMO00236.mrna1	3.6691	3.09699	3.61129	3.92433
KWMTBOMO00237.mrna1	11.1209	13.5724	17.7355	18.1232						KWMTBOMO00237.mrna1	7.99673	7.76081	5.6216	7.13496
KWMTBOMO00238.mrna1	1	3.79387	1	2.42693						KWMTBOMO00238.mrna1	2.21359	3.04677	3.33928	3.32782
KWMTBOMO00239.mrna1	4.37364	3.79387	3.78925	2.42693						KWMTBOMO00239.mrna1	1	1	1	1
KWMTBOMO00240.mrna1	1	2.39693	1	2.42693						KWMTBOMO00240.mrna1	1.20122	1.61259	1.42128	1.35034
KWMTBOMO00241.mrna1	1	5.1908	9.36776	1						KWMTBOMO00241.mrna1	4.02357	4.06111	3.3922	4.83411
KWMTBOMO00242.mrna1	41.4836	30.3356	59.5743	43.808						KWMTBOMO00242.mrna1	11.1249	10.9103	5.56713	7.28252
KWMTBOMO00243.mrna1	11.1209	3.79387	1	6.70773						KWMTBOMO00243.mrna1	1	1.16116	1	1.04888
KWMTBOMO00244.mrna1	1	2.39693	1	1						KWMTBOMO00244.mrna1	1	1.0629	1.06759	1.05723
KWMTBOMO00245.mrna1	1	2.39693	1	1						KWMTBOMO00245.mrna1	1.14079	1	1	1.2897
KWMTBOMO00246.mrna1	11.1209	3.79387	3.78925	5.2808						KWMTBOMO00246.mrna1	1.30093	1.34027	3.29506	3.73875
KWMTBOMO00247.mrna1	1	2.39693	1	1						KWMTBOMO00247.mrna1	1	1.23269	1.10001	1.14114
KWMTBOMO00248.mrna1	1	1	1	1						KWMTBOMO00248.mrna1	1	1.5505	1.63096	1.08348
KWMTBOMO00249.mrna1	4.37364	13.5724	6.5785	8.13466						KWMTBOMO00249.mrna1	4.29724	4.2072	3.30898	3.6141
KWMTBOMO00250.mrna1	1	1	1	1						KWMTBOMO00250.mrna1	1	1	1.12956	1
KWMTBOMO00251.mrna1	4.37364	1	1	3.85386						KWMTBOMO00251.mrna1	1	1.374	1.03572	1
KWMTBOMO00252.mrna1	1	1	3.78925	3.85386						KWMTBOMO00252.mrna1	1.19319	1	1.15023	1.15901
KWMTBOMO00253.mrna1	1	2.39693	6.5785	1						KWMTBOMO00253.mrna1	1	1.03504	1.15061	1.06376
KWMTBOMO00254.mrna1	7.74727	13.5724	9.36776	18.1232						KWMTBOMO00254.mrna1	74.9776	61.9713	54.722	56.0897
KWMTBOMO00255.mrna1	14.4945	9.38161	3.78925	12.4155						KWMTBOMO00255.mrna1	16.7915	14.4487	12.2208	12.9792
KWMTBOMO00256.mrna1	14.4945	38.7172	28.8925	23.8309						KWMTBOMO00256.mrna1	21.011	17.0141	12.9373	21.2575
KWMTBOMO00257.mrna1	1	2.39693	3.78925	2.42693						KWMTBOMO00257.mrna1	1	1	1	1
KWMTBOMO00258.mrna1	4.37364	5.1908	1	2.42693						KWMTBOMO00258.mrna1	1	1	1	1.05102
KWMTBOMO00259.mrna1	1	1	1	1						KWMTBOMO00259.mrna1	1	1	1	1
KWMTBOMO00260.mrna1	1	3.79387	3.78925	3.85386						KWMTBOMO00260.mrna1	1	1	1	1
KWMTBOMO00261.mrna1	1	3.79387	1	1						KWMTBOMO00261.mrna1	1	1	1	1
KWMTBOMO00262.mrna1	1	5.1908	1	3.85386						KWMTBOMO00262.mrna1	1.14986	1	1.14567	1.38544
KWMTBOMO00263.mrna1	1	2.39693	3.78925	1						KWMTBOMO00263.mrna1	1.29506	1	1.2151	1.30356
KWMTBOMO00264.mrna1	4.37364	19.1602	12.157	5.2808						KWMTBOMO00264.mrna1	3.65407	3.71403	3.73686	4.53784
KWMTBOMO00265.mrna1	17.8682	6.58774	1	10.9885						KWMTBOMO00265.mrna1	16.9681	16.562	15.4923	22.5563
KWMTBOMO00266.mrna1	7.74727	2.39693	1	3.85386						KWMTBOMO00266.mrna1	1.94566	1.61907	1.77407	2.04971
KWMTBOMO00267.mrna1	1	10.7785	1	9.56159						KWMTBOMO00267.mrna1	9.28095	7.13622	6.41188	7.09059
KWMTBOMO00268.mrna1	1	1	1	1						KWMTBOMO00268.mrna1	6.21204	5.8389	1.95992	2.29822
KWMTBOMO00269.mrna1	4.37364	3.79387	1	5.2808						KWMTBOMO00269.mrna1	1.06882	1.18159	1.0446	1
KWMTBOMO00270.mrna1	1	2.39693	1	8.13466						KWMTBOMO00270.mrna1	6.45469	8.20671	6.80441	5.96207
KWMTBOMO00271.mrna1	21.2418	42.908	56.785	32.3925						KWMTBOMO00271.mrna1	5.01303	5.88614	4.03227	4.70867
KWMTBOMO00272.mrna1	7.74727	3.79387	1	5.2808						KWMTBOMO00272.mrna1	3.72059	2.75075	2.11799	2.41087
KWMTBOMO00273.mrna1	7.74727	24.7479	17.7355	13.8424						KWMTBOMO00273.mrna1	8.46203	8.92197	5.94785	7.43822
KWMTBOMO00274.mrna1	17.8682	35.9234	23.314	38.1002						KWMTBOMO00274.mrna1	11.8681	10.7763	7.19892	7.78733
KWMTBOMO00275.mrna1	24.6155	27.5418	14.9463	39.5272						KWMTBOMO00275.mrna1	8.16147	8.10532	4.81915	5.41497
KWMTBOMO00276.mrna1	1	1	1	5.2808						KWMTBOMO00276.mrna1	1	1	1.0278	1
KWMTBOMO00277.mrna1	11.1209	10.7785	9.36776	12.4155						KWMTBOMO00277.mrna1	2.51879	2.34494	2.085	2.69434
KWMTBOMO00278.mrna1	24.6155	23.351	12.157	6.70773						KWMTBOMO00278.mrna1	9.45949	8.48261	6.92811	7.45845
KWMTBOMO00279.mrna1	142.693	232.891	101.413	152.255						KWMTBOMO00279.mrna1	255.528	272.59	142.639	157.136
KWMTBOMO00280.mrna1	1	13.5724	17.7355	13.8424						KWMTBOMO00280.mrna1	4.64052	4.51741	4.00705	4.34099
KWMTBOMO00281.mrna1	7.74727	20.5571	9.36776	6.70773						KWMTBOMO00281.mrna1	4.08927	3.61991	2.82866	3.46522
KWMTBOMO00282.mrna1	7.74727	1	1	1						KWMTBOMO00282.mrna1	1	1	1	1.09892
KWMTBOMO00283.mrna1	1	1	1	5.2808						KWMTBOMO00283.mrna1	1.0857	1.07752	1.13328	1.07053
KWMTBOMO00284.mrna1	4.37364	3.79387	1	2.42693						KWMTBOMO00284.mrna1	2.33124	2.11684	2.25226	2.56842
KWMTBOMO00285.mrna1	21.2418	42.908	14.9463	40.9541						KWMTBOMO00285.mrna1	1.43439	1.39295	1.66714	2.01896
KWMTBOMO00286.mrna1	7.74727	2.39693	1	1						KWMTBOMO00286.mrna1	3.59888	2.6548	4.31102	3.12863
KWMTBOMO00287.mrna1	1	2.39693	1	1						KWMTBOMO00287.mrna1	1	1	1	1
KWMTBOMO00288.mrna1	11.1209	12.1755	6.5785	1						KWMTBOMO00288.mrna1	7.59085	8.42684	7.38432	7.10035
KWMTBOMO00289.mrna1	1	6.58774	1	1						KWMTBOMO00289.mrna1	1.01058	1.02394	1.02058	1.1089
KWMTBOMO00290.mrna1	24.6155	55.4805	14.9463	39.5272						KWMTBOMO00290.mrna1	18.632	19.333	11.885	13.4798
KWMTBOMO00291.mrna1	17.8682	21.954	3.78925	8.13466						KWMTBOMO00291.mrna1	44.2468	45.2037	24.062	27.0572
KWMTBOMO00292.mrna1	1	1	1	1						KWMTBOMO00292.mrna1	1.11951	1.09009	1.19361	1.12295
KWMTBOMO00293.mrna1	11.1209	10.7785	1	12.4155						KWMTBOMO00293.mrna1	15.6477	19.644	10.9494	9.48163
KWMTBOMO00294.mrna1	51.6046	48.4958	20.5248	38.1002						KWMTBOMO00294.mrna1	17.328	16.5003	10.7196	13.1757
KWMTBOMO00295.mrna1	11.1209	13.5724	12.157	8.13466						KWMTBOMO00295.mrna1	4.28445	3.97767	2.82835	3.45617
KWMTBOMO00296.mrna1	4.37364	1	1	2.42693						KWMTBOMO00296.mrna1	1.19392	1.13954	1.25704	1.39902
KWMTBOMO00297.mrna1	1	3.79387	1	3.85386						KWMTBOMO00297.mrna1	1.18329	1.27634	1.31673	1.38762
KWMTBOMO00298.mrna1	4.37364	3.79387	6.5785	8.13466						KWMTBOMO00298.mrna1	1	1.06178	1	1.05621
KWMTBOMO00299.mrna1	1	12.1755	6.5785	9.56159						KWMTBOMO00299.mrna1	14.5958	13.8635	11.5522	12.9893
KWMTBOMO00300.mrna1	27.9891	24.7479	37.2603	19.5501						KWMTBOMO00300.mrna1	26.4797	28.1981	16.4924	18.1077
KWMTBOMO00301.mrna1	7.74727	9.38161	3.78925	8.13466						KWMTBOMO00301.mrna1	3.73047	5.70249	4.10325	3.07445
KWMTBOMO00302.mrna1	1	17.7632	3.78925	15.2693						KWMTBOMO00302.mrna1	19.3617	19.929	17.1791	19.4492
KWMTBOMO00303.mrna1	27.9891	12.1755	3.78925	6.70773						KWMTBOMO00303.mrna1	10.1856	10.6456	7.61418	8.04555
KWMTBOMO00304.mrna1	1	6.58774	1	3.85386						KWMTBOMO00304.mrna1	1	1	1	1
KWMTBOMO00305.mrna1	7.74727	9.38161	6.5785	6.70773						KWMTBOMO00305.mrna1	15.013	14.2529	16.804	15.1681
KWMTBOMO00306.mrna1	1	3.79387	1	3.85386						KWMTBOMO00306.mrna1	1.14939	1.18581	1.23233	1.3996
KWMTBOMO00307.mrna1	1	3.79387	1	1						KWMTBOMO00307.mrna1	1	1.04083	1	1.26001
KWMTBOMO00308.mrna1	17.8682	16.3663	12.157	16.6963						KWMTBOMO00308.mrna1	13.1088	13.9494	8.51012	10.3617
KWMTBOMO00309.mrna1	1	1	1	1						KWMTBOMO00309.mrna1	1.55681	1.55091	1.13531	1.21482
KWMTBOMO00310.mrna1	4.37364	3.79387	3.78925	15.2693						KWMTBOMO00310.mrna1	1.08411	1.07926	1.0545	1.03606
KWMTBOMO00311.mrna1	1	3.79387	3.78925	3.85386						KWMTBOMO00311.mrna1	1.0366	1.14484	1.35574	1.56478
KWMTBOMO00312.mrna1	4.37364	1	1	2.42693						KWMTBOMO00312.mrna1	1.01792	1.18233	1.06966	1.07373
KWMTBOMO00313.mrna1	1	1	1	2.42693						KWMTBOMO00313.mrna1	1.1375	1	1.06682	1
KWMTBOMO00314.mrna1	58.3518	87.61	62.3636	79.4813						KWMTBOMO00314.mrna1	24.9493	26.8707	11.9275	13.7463
KWMTBOMO00315.mrna1	27.9891	40.1142	28.8925	25.2579						KWMTBOMO00315.mrna1	19.1694	19.9469	15.4702	20.2325
KWMTBOMO00316.mrna1	4.37364	1	1	1						KWMTBOMO00316.mrna1	1.43621	1.23364	1.46864	1.07086
KWMTBOMO00317.mrna1	1	6.58774	1	2.42693						KWMTBOMO00317.mrna1	1	1.0611	1	1
KWMTBOMO00318.mrna1	4.37364	3.79387	6.5785	5.2808						KWMTBOMO00318.mrna1	1.05876	1.14949	1.18562	1.10579
KWMTBOMO00319.mrna1	11.1209	9.38161	6.5785	2.42693						KWMTBOMO00319.mrna1	1.06619	1.12248	1.17547	1.34669
KWMTBOMO00320.mrna1	1	3.79387	1	2.42693						KWMTBOMO00320.mrna1	1.37213	1.78145	1.67176	1.32816
KWMTBOMO00321.mrna1	7.74727	6.58774	3.78925	3.85386						KWMTBOMO00321.mrna1	2.28842	2.83367	1.97168	2.16557
KWMTBOMO00322.mrna1	1	1	6.5785	1						KWMTBOMO00322.mrna1	1	1	1	1
KWMTBOMO00323.mrna1	4.37364	12.1755	6.5785	8.13466						KWMTBOMO00323.mrna1	1.09379	1.03431	1.13944	1.06244
KWMTBOMO00324.mrna1	4.37364	16.3663	14.9463	3.85386						KWMTBOMO00324.mrna1	9.73009	9.4883	9.05348	9.52399
KWMTBOMO00325.mrna1	17.8682	24.7479	17.7355	19.5501						KWMTBOMO00325.mrna1	12.9495	13.1079	10.6872	11.4357
KWMTBOMO00326.mrna1	21.2418	12.1755	9.36776	28.1117						KWMTBOMO00326.mrna1	17.2835	18.4325	12.1638	11.6376
KWMTBOMO00327.mrna1	112.33	139.297	93.0453	140.839						KWMTBOMO00327.mrna1	5.64978	5.20291	3.57392	4.02922
KWMTBOMO00328.mrna1	14.4945	37.3203	37.2603	29.5386						KWMTBOMO00328.mrna1	16.4561	16.838	10.4951	10.9526
KWMTBOMO00329.mrna1	1	12.1755	1	3.85386						KWMTBOMO00329.mrna1	11.6906	12.7199	16.2494	15.9779
KWMTBOMO00330.mrna1	1	2.39693	1	2.42693						KWMTBOMO00330.mrna1	1.0425	1	1.16524	1.06559
KWMTBOMO00331.mrna1	24.6155	49.8927	12.157	35.2464						KWMTBOMO00331.mrna1	12.494	10.699	8.20711	10.6033
KWMTBOMO00332.mrna1	7.74727	5.1908	12.157	1						KWMTBOMO00332.mrna1	5.17613	5.3263	4.81624	5.83674
KWMTBOMO00333.mrna1	1	7.98467	6.5785	5.2808						KWMTBOMO00333.mrna1	3.21405	3.93448	3.24032	3.98734
KWMTBOMO00334.mrna1	17.8682	28.9387	14.9463	18.1232						KWMTBOMO00334.mrna1	16.7808	16.3845	16.1978	20.2429
KWMTBOMO00335.mrna1	4.37364	3.79387	6.5785	9.56159						KWMTBOMO00335.mrna1	1	1.04026	1.03461	1.25641
KWMTBOMO00336.mrna1	210.165	298.547	235.297	263.556						KWMTBOMO00336.mrna1	56.186	55.6207	37.1823	45.3521
KWMTBOMO00337.mrna1	1	9.38161	1	3.85386						KWMTBOMO00337.mrna1	2.75263	3.34879	1.82025	3.47096
KWMTBOMO00338.mrna1	7.74727	2.39693	1	5.2808						KWMTBOMO00338.mrna1	1.24156	1.48776	1.30189	1.15976
KWMTBOMO00339.mrna1	257.396	294.356	321.764	297.802						KWMTBOMO00339.mrna1	492.967	492.811	341.871	387.551
KWMTBOMO00340.mrna1	14.4945	66.6559	28.8925	30.9656						KWMTBOMO00340.mrna1	33.8763	36.4852	26.8154	33.8506
KWMTBOMO00341.mrna1	4.37364	2.39693	1	2.42693						KWMTBOMO00341.mrna1	1.0308	1.10449	1	1.09507
KWMTBOMO00342.mrna1	1	1	1	3.85386						KWMTBOMO00342.mrna1	1.14506	1.0729	1.31334	1.29848
KWMTBOMO00343.mrna1	7.74727	5.1908	6.5785	10.9885						KWMTBOMO00343.mrna1	1	1	1.04145	1.06581
KWMTBOMO00344.mrna1	4.37364	3.79387	3.78925	3.85386						KWMTBOMO00344.mrna1	1.21543	1.09135	1.49733	1.08311
KWMTBOMO00345.mrna1	14.4945	12.1755	20.5248	10.9885						KWMTBOMO00345.mrna1	13.523	14.3288	11.5735	14.6406
KWMTBOMO00346.mrna1	1	1	6.5785	2.42693						KWMTBOMO00346.mrna1	1	1	1.09366	1
KWMTBOMO00347.mrna1	17.8682	17.7632	6.5785	22.404						KWMTBOMO00347.mrna1	12.4404	13.3053	10.4252	12.6265
KWMTBOMO00348.mrna1	1	5.1908	1	1						KWMTBOMO00348.mrna1	3.10635	2.52027	2.35043	2.42933
KWMTBOMO00349.mrna1	4.37364	2.39693	1	3.85386						KWMTBOMO00349.mrna1	1.23886	1.12347	1.14594	1.10532
KWMTBOMO00350.mrna1	4.37364	2.39693	1	8.13466						KWMTBOMO00350.mrna1	4.90713	5.25831	4.34026	3.03407
KWMTBOMO00351.mrna1	1	1	1	2.42693						KWMTBOMO00351.mrna1	1.06216	1.21088	1	1
KWMTBOMO00352.mrna1	11.1209	10.7785	6.5785	13.8424						KWMTBOMO00352.mrna1	7.90971	7.04686	4.59759	5.44482
KWMTBOMO00353.mrna1	4.37364	7.98467	26.1033	8.13466						KWMTBOMO00353.mrna1	5.14441	5.88475	3.87374	3.80552
KWMTBOMO00354.mrna1	1	1	1	1						KWMTBOMO00354.mrna1	1.14435	1.48968	1.39288	1.50494
KWMTBOMO00355.mrna1	1	1	1	1						KWMTBOMO00355.mrna1	1	1	1	1
KWMTBOMO00356.mrna1	4.37364	5.1908	1	5.2808						KWMTBOMO00356.mrna1	1.08387	1.13794	1.2001	1.14904
KWMTBOMO00357.mrna1	1	2.39693	3.78925	1						KWMTBOMO00357.mrna1	9.88	7.48155	8.44418	7.65856
KWMTBOMO00358.mrna1	1	1	1	1						KWMTBOMO00358.mrna1	1	1.04967	1.17077	1
KWMTBOMO00359.mrna1	1	1	1	2.42693						KWMTBOMO00359.mrna1	3.82027	3.14388	2.91205	2.85308
KWMTBOMO00360.mrna1	1	2.39693	1	2.42693						KWMTBOMO00360.mrna1	1	1	1	1.03785
KWMTBOMO00361.mrna1	1	6.58774	6.5785	5.2808						KWMTBOMO00361.mrna1	4.21058	4.40901	3.60699	3.94056
KWMTBOMO00362.mrna1	1	9.38161	6.5785	6.70773						KWMTBOMO00362.mrna1	13.3207	14.1458	8.30846	11.4006
KWMTBOMO00363.mrna1	14.4945	23.351	12.157	15.2693						KWMTBOMO00363.mrna1	2.32912	2.24126	1.99903	1.84149
KWMTBOMO00364.mrna1	1	3.79387	1	2.42693						KWMTBOMO00364.mrna1	2.80195	3.16962	6.35193	5.80634
KWMTBOMO00365.mrna1	1	1	1	1						KWMTBOMO00365.mrna1	1	1	1	1
KWMTBOMO00366.mrna1	31.3627	54.0835	48.4173	66.6389						KWMTBOMO00366.mrna1	41.6342	32.4028	25.213	34.1623
KWMTBOMO00367.mrna1	7.74727	10.7785	6.5785	19.5501						KWMTBOMO00367.mrna1	1.98421	2.13028	2.00152	1.87017
KWMTBOMO00368.mrna1	4.37364	9.38161	6.5785	23.8309						KWMTBOMO00368.mrna1	8.36074	7.49671	5.73014	5.62785
KWMTBOMO00369.mrna1	1	1	1	2.42693						KWMTBOMO00369.mrna1	1	1	1	1.04421
KWMTBOMO00370.mrna1	1	1	1	1						KWMTBOMO00370.mrna1	1.06688	1.15126	1.71514	1.20643
KWMTBOMO00371.mrna1	1	2.39693	1	1						KWMTBOMO00371.mrna1	1	1	1	1
KWMTBOMO00372.mrna1	1	1	1	1						KWMTBOMO00372.mrna1	1	1	1	1
KWMTBOMO00373.mrna1	31.3627	26.1448	65.1528	30.9656						KWMTBOMO00373.mrna1	19.2067	23.3962	12.5329	13.0696
KWMTBOMO00374.mrna1	4.37364	7.98467	6.5785	13.8424						KWMTBOMO00374.mrna1	7.29945	7.25019	4.84203	4.73291
KWMTBOMO00375.mrna1	11.1209	12.1755	23.314	16.6963						KWMTBOMO00375.mrna1	53.1641	43.8444	28.418	34.6812
KWMTBOMO00376.mrna1	1	1	1	1						KWMTBOMO00376.mrna1	1.59295	1.44699	1.6404	1.67782
KWMTBOMO00377.mrna1	1	1	1	1						KWMTBOMO00377.mrna1	1.10651	1.12043	1.05176	1.16436
KWMTBOMO00378.mrna1	7.74727	20.5571	12.157	13.8424						KWMTBOMO00378.mrna1	3.48395	3.54414	3.11703	3.15738
KWMTBOMO00379.mrna1	14.4945	13.5724	9.36776	9.56159						KWMTBOMO00379.mrna1	9.9985	9.47616	4.38124	4.51158
KWMTBOMO00380.mrna1	7.74727	3.79387	3.78925	9.56159						KWMTBOMO00380.mrna1	16.1714	17.2835	15.0999	17.2935
KWMTBOMO00381.mrna1	4.37364	2.39693	6.5785	2.42693						KWMTBOMO00381.mrna1	1	1.08912	1.52097	1.76223
KWMTBOMO00382.mrna1	4.37364	16.3663	12.157	25.2579						KWMTBOMO00382.mrna1	3.8447	4.31537	3.05086	3.81439
KWMTBOMO00383.mrna1	7.74727	13.5724	3.78925	6.70773						KWMTBOMO00383.mrna1	2.38544	2.76658	2.5186	2.57699
KWMTBOMO00384.mrna1	1	1	1	1						KWMTBOMO00384.mrna1	1	1	1	1
KWMTBOMO00385.mrna1	1	3.79387	1	2.42693						KWMTBOMO00385.mrna1	1.07721	1.10477	1.1501	1.17476
KWMTBOMO00386.mrna1	21.2418	28.9387	14.9463	29.5386						KWMTBOMO00386.mrna1	1.28765	1.43598	1.18442	1.42816
KWMTBOMO00387.mrna1	7.74727	12.1755	6.5785	22.404						KWMTBOMO00387.mrna1	9.79349	9.50467	6.81958	6.69761
KWMTBOMO00388.mrna1	17.8682	9.38161	9.36776	15.2693						KWMTBOMO00388.mrna1	9.02486	8.24247	6.9996	7.49378
KWMTBOMO00389.mrna1	1	1	1	5.2808						KWMTBOMO00389.mrna1	1.47804	1.76577	1.54211	1.58744
KWMTBOMO00390.mrna1	1	6.58774	1	3.85386						KWMTBOMO00390.mrna1	1.02105	1	1	1.04331
KWMTBOMO00391.mrna1	1	13.5724	3.78925	15.2693						KWMTBOMO00391.mrna1	13.8335	13.5849	10.4827	11.4043
KWMTBOMO00392.mrna1	4.37364	7.98467	9.36776	16.6963						KWMTBOMO00392.mrna1	8.38263	8.07938	6.01859	7.72661
KWMTBOMO00393.mrna1	7.74727	34.5264	3.78925	16.6963						KWMTBOMO00393.mrna1	12.3901	13.3511	11.1849	11.6197
KWMTBOMO00394.mrna1	4.37364	5.1908	3.78925	3.85386						KWMTBOMO00394.mrna1	1.86333	2.00411	2.10293	2.0151
KWMTBOMO00395.mrna1	1	1	1	1						KWMTBOMO00395.mrna1	1	1	1	1
KWMTBOMO00396.mrna1	7.74727	3.79387	1	5.2808						KWMTBOMO00396.mrna1	1.05879	1	1.00714	1.03024
[truncated: 16,599 more rows]
